# Supplementary material for: A novel long noncoding RNA, TMEM92‐AS1, promotes gastric cancer progression by binding to YBX1 to mediate CCL5
Source: Mol Oncol. 2021 Jan 12;15(4):1256–73. doi: 10.1002/1878-0261.12863 (PMC8024739; doi:10.1002/1878-0261.12863)
Supplement: Supplementary file 2 — Table S2. Transcriptome sequencing results of knockdown TMEM92‐AS1 compared with the siNC group from the BGC823 cells. [file MOL2-15-1256-s002.xls]

ID	T2	NC	log2FoldChange	pvalue	padj	gene_name	gene_chr	gene_start	gene_end	gene_strand	gene_length	gene_biotype	gene_description
ENSG00000252408	2.094156801	14.64711695	-2.855605145	0.000780571	0.003732132	SNORD38	19	3521248	3521320	-	73	snoRNA	Small nucleolar RNA SNORD38 [Source:RFAM;Acc:RF00212]
ENSG00000244122	5.027500363	30.18600942	-2.591194861	4.89E-06	4.20E-05	UGT1A7	2	233681938	233773299	+	4167	protein_coding	UDP glucuronosyltransferase family 1 member A7 [Source:HGNC Symbol;Acc:HGNC:12539]
ENSG00000117228	3.874113816	23.05453486	-2.543535934	0.000178964	0.001032302	GBP1	1	89052319	89065360	-	4992	protein_coding	guanylate binding protein 1 [Source:HGNC Symbol;Acc:HGNC:4182]
ENSG00000169429	93.95735457	528.705116	-2.495262081	7.58E-14	2.43E-12	CXCL8	4	73740506	73743716	+	2274	protein_coding	C-X-C motif chemokine ligand 8 [Source:HGNC Symbol;Acc:HGNC:6025]
ENSG00000271992	5.860603375	29.39687771	-2.354543072	2.31E-05	0.000166844	AL354872.2	1	70445071	70445536	+	466	lincRNA
ENSG00000136888	339.3399716	1712.887021	-2.331695856	9.67E-125	3.34E-121	ATP6V1G1	9	114587746	114598373	+	1305	protein_coding	ATPase H+ transporting V1 subunit G1 [Source:HGNC Symbol;Acc:HGNC:864]
ENSG00000233052	38.5500766	189.2210787	-2.299842742	2.14E-25	1.98E-23	AL513304.1	10	1361001	1361637	-	359	sense_intronic
ENSG00000233179	2.762069707	13.86842111	-2.258890183	0.00647181	0.022988104	Z82249.1	22	48448890	48451217	+	568	lincRNA
ENSG00000143653	1706.615654	7702.526732	-2.17462286	1.40E-158	1.21E-154	SCCPDH	1	246724047	246768137	+	2503	protein_coding	saccharopine dehydrogenase (putative) [Source:HGNC Symbol;Acc:HGNC:24275]
ENSG00000140519	6.339345898	26.55327366	-2.067749888	0.000258045	0.001423326	RHCG	15	89471398	89496613	-	2607	protein_coding	Rh family C glycoprotein [Source:HGNC Symbol;Acc:HGNC:18140]
ENSG00000005102	44.33035857	181.4870736	-2.040963235	7.24E-22	4.98E-20	MEOX1	17	43640388	43661954	-	2707	protein_coding	mesenchyme homeobox 1 [Source:HGNC Symbol;Acc:HGNC:7013]
ENSG00000100583	4.990705219	19.06918136	-1.986900495	0.0025207	0.010298673	SAMD15	14	77376689	77391497	+	2616	protein_coding	sterile alpha motif domain containing 15 [Source:HGNC Symbol;Acc:HGNC:18631]
ENSG00000261762	8.244332316	31.8853916	-1.974857009	9.05E-05	0.000566727	AC027228.2	15	78589123	78591276	-	2154	antisense_RNA
ENSG00000115009	10.69338397	41.89490212	-1.948306576	2.39E-05	0.00017196	CCL20	2	227813842	227817564	+	1343	protein_coding	C-C motif chemokine ligand 20 [Source:HGNC Symbol;Acc:HGNC:10619]
ENSG00000138757	1341.180186	4832.008462	-1.849319695	5.84E-172	1.01E-167	G3BP2	4	75642782	75724525	-	7183	protein_coding	G3BP stress granule assembly factor 2 [Source:HGNC Symbol;Acc:HGNC:30291]
ENSG00000182179	12.15642301	44.06503323	-1.848623065	7.68E-06	6.24E-05	UBA7	3	49805207	49813946	-	4545	protein_coding	ubiquitin like modifier activating enzyme 7 [Source:HGNC Symbol;Acc:HGNC:12471]
ENSG00000171631	12.03204098	42.4630163	-1.84309518	1.67E-05	0.000125689	P2RY6	11	73264505	73298617	+	3976	protein_coding	pyrimidinergic receptor P2Y6 [Source:HGNC Symbol;Acc:HGNC:8543]
ENSG00000157020	1498.649272	5297.546555	-1.820201984	3.60E-141	2.08E-137	SEC13	3	10293131	10321178	-	5446	protein_coding	SEC13 homolog, nuclear pore and COPII coat complex component [Source:HGNC Symbol;Acc:HGNC:10697]
ENSG00000180209	7.49999793	26.59010231	-1.810113513	0.000887993	0.004170695	MYLPF	16	30370934	30377991	+	1119	protein_coding	myosin light chain, phosphorylatable, fast skeletal muscle [Source:HGNC Symbol;Acc:HGNC:29824]
ENSG00000085491	681.5382685	2390.277469	-1.808948799	2.72E-93	3.36E-90	SLC25A24	1	108134036	108200849	-	6548	protein_coding	solute carrier family 25 member 24 [Source:HGNC Symbol;Acc:HGNC:20662]
ENSG00000230445	4.646975774	15.69668854	-1.754992168	0.010066346	0.033438314	LRRC37A6P	10	27246350	27259455	-	5625	transcribed_processed_pseudogene	leucine rich repeat containing 37 member A6, pseudogene [Source:HGNC Symbol;Acc:HGNC:33746]
ENSG00000272398	848.6689749	2847.995583	-1.746940179	1.76E-95	2.53E-92	CD24	6	106969831	106975627	-	3097	protein_coding	CD24 molecule [Source:HGNC Symbol;Acc:HGNC:1645]
ENSG00000243279	94.3728452	314.1189899	-1.7356757	2.43E-28	2.80E-26	PRAF2	X	49071156	49074071	-	1736	protein_coding	PRA1 domain family member 2 [Source:HGNC Symbol;Acc:HGNC:28911]
ENSG00000055332	480.7267482	1600.792562	-1.733517018	2.52E-70	1.55E-67	EIF2AK2	2	37099210	37157065	-	10753	protein_coding	eukaryotic translation initiation factor 2 alpha kinase 2 [Source:HGNC Symbol;Acc:HGNC:9437]
ENSG00000163131	98.0461555	324.2075275	-1.724312949	3.15E-27	3.32E-25	CTSS	1	150730196	150765957	-	4228	protein_coding	cathepsin S [Source:HGNC Symbol;Acc:HGNC:2545]
ENSG00000111269	325.0231754	1062.68538	-1.707987832	1.42E-62	7.45E-60	CREBL2	12	12611827	12645108	+	3922	protein_coding	cAMP responsive element binding protein like 2 [Source:HGNC Symbol;Acc:HGNC:2350]
ENSG00000230650	6.622834289	20.96314269	-1.690956524	0.004940641	0.018294355	AC140479.2	2	110360608	110363737	-	3130	processed_pseudogene
ENSG00000134463	270.2613711	873.3436227	-1.688596205	1.18E-56	5.11E-54	ECHDC3	10	11742366	11764070	+	2185	protein_coding	enoyl-CoA hydratase domain containing 3 [Source:HGNC Symbol;Acc:HGNC:23489]
ENSG00000169032	644.5551112	2060.457348	-1.676409792	2.18E-101	4.18E-98	MAP2K1	15	66386817	66492312	+	3759	protein_coding	mitogen-activated protein kinase kinase 1 [Source:HGNC Symbol;Acc:HGNC:6840]
ENSG00000106615	1307.091214	4130.919081	-1.661111065	1.02E-127	4.43E-124	RHEB	7	151466012	151520120	-	3535	protein_coding	Ras homolog enriched in brain [Source:HGNC Symbol;Acc:HGNC:10011]
ENSG00000253605	7.088761945	22.48370572	-1.643485493	0.003733998	0.014349388	HNRNPA1P38	8	141459075	141460031	+	957	processed_pseudogene	heterogeneous nuclear ribonucleoprotein A1pseudogene 38 [Source:HGNC Symbol;Acc:HGNC:48767]
ENSG00000181192	564.2045169	1718.541496	-1.607483943	1.62E-95	2.53E-92	DHTKD1	10	12068972	12123225	+	5281	protein_coding	dehydrogenase E1 and transketolase domain containing 1 [Source:HGNC Symbol;Acc:HGNC:23537]
ENSG00000169876	54.02663116	164.9849326	-1.604786351	8.76E-11	1.82E-09	MUC17	7	101020072	101058745	+	14579	protein_coding	mucin 17, cell surface associated [Source:HGNC Symbol;Acc:HGNC:16800]
ENSG00000249684	7.492732445	22.07062708	-1.578415734	0.005487183	0.020009218	AC106795.2	5	177950335	177963960	+	1421	antisense_RNA
ENSG00000108061	381.0124955	1130.325221	-1.56788933	1.50E-62	7.62E-60	SHOC2	10	110919547	111013667	+	4429	protein_coding	SHOC2, leucine rich repeat scaffold protein [Source:HGNC Symbol;Acc:HGNC:15454]
ENSG00000200152	6.069854109	17.73549206	-1.555911394	0.011830111	0.038138141	RNU6-216P	11	74968189	74968292	-	104	snRNA	RNA, U6 small nuclear 216, pseudogene [Source:HGNC Symbol;Acc:HGNC:47179]
ENSG00000123838	169.156776	496.1484823	-1.553959708	6.88E-31	9.73E-29	C4BPA	1	207104262	207144972	+	2441	protein_coding	complement component 4 binding protein alpha [Source:HGNC Symbol;Acc:HGNC:1325]
ENSG00000146386	16.44177281	48.28719435	-1.544502041	9.43E-05	0.000587055	ABRACL	6	139028682	139043302	+	1200	protein_coding	ABRA C-terminal like [Source:HGNC Symbol;Acc:HGNC:21230]
ENSG00000172380	2025.805952	5854.605182	-1.530402267	5.17E-124	1.49E-120	GNG12	1	67701466	67833467	-	4724	protein_coding	G protein subunit gamma 12 [Source:HGNC Symbol;Acc:HGNC:19663]
ENSG00000279806	17.20400373	49.71809756	-1.526908391	6.75E-05	0.000438215	AC018629.1	17	40473554	40475289	-	1736	TEC
ENSG00000110799	7.452571742	21.25253897	-1.520119234	0.007498167	0.025987024	VWF	12	5948874	6124770	-	10391	protein_coding	von Willebrand factor [Source:HGNC Symbol;Acc:HGNC:12726]
ENSG00000135373	90.92396397	259.5338044	-1.515589745	3.39E-16	1.41E-14	EHF	11	34621093	34661057	+	4386	protein_coding	ETS homologous factor [Source:HGNC Symbol;Acc:HGNC:3246]
ENSG00000172340	928.3665624	2652.57587	-1.51225033	1.67E-86	1.80E-83	SUCLG2	3	67360460	67654614	-	3090	protein_coding	succinate-CoA ligase GDP-forming beta subunit [Source:HGNC Symbol;Acc:HGNC:11450]
ENSG00000130638	1030.129292	2935.550575	-1.51160893	2.06E-74	1.48E-71	ATXN10	22	45671798	45845307	+	5127	protein_coding	ataxin 10 [Source:HGNC Symbol;Acc:HGNC:10549]
ENSG00000222009	18.48295404	53.31415601	-1.506890993	5.46E-05	0.000362103	BTBD19	1	44808482	44815585	+	3520	protein_coding	BTB domain containing 19 [Source:HGNC Symbol;Acc:HGNC:27145]
ENSG00000159921	577.9082669	1628.808896	-1.492490265	8.16E-68	4.55E-65	GNE	9	36214441	36277056	-	5477	protein_coding	glucosamine (UDP-N-acetyl)-2-epimerase/N-acetylmannosamine kinase [Source:HGNC Symbol;Acc:HGNC:23657]
ENSG00000232004	7.199794746	20.38187769	-1.488186012	0.010246369	0.033931887	CAP1P2	10	43604843	43606251	-	1409	processed_pseudogene	CAP1 pseudogene 2 [Source:HGNC Symbol;Acc:HGNC:31970]
ENSG00000145012	454.6283958	1272.907295	-1.483308178	6.76E-45	1.95E-42	LPP	3	188153284	188890671	+	25535	protein_coding	LIM domain containing preferred translocation partner in lipoma [Source:HGNC Symbol;Acc:HGNC:6679]
ENSG00000186594	185.6806993	515.4673942	-1.475836524	7.51E-27	7.68E-25	MIR22HG	17	1711493	1717174	-	2986	lincRNA	MIR22 host gene [Source:HGNC Symbol;Acc:HGNC:28219]
ENSG00000082397	54.0355461	148.8046625	-1.465721957	1.38E-11	3.27E-10	EPB41L3	18	5392381	5630700	-	12203	protein_coding	erythrocyte membrane protein band 4.1 like 3 [Source:HGNC Symbol;Acc:HGNC:3380]
ENSG00000177889	969.9780692	2659.328423	-1.454715628	2.81E-94	3.74E-91	UBE2N	12	93405673	93442262	-	6269	protein_coding	ubiquitin conjugating enzyme E2 N [Source:HGNC Symbol;Acc:HGNC:12492]
ENSG00000174013	363.8787832	987.6639995	-1.436279985	8.01E-41	2.16E-38	FBXO45	3	196568611	196589059	+	5976	protein_coding	F-box protein 45 [Source:HGNC Symbol;Acc:HGNC:29148]
ENSG00000173432	41.57827254	112.8080051	-1.434870139	4.49E-07	4.89E-06	SAA1	11	18266174	18269977	+	765	protein_coding	serum amyloid A1 [Source:HGNC Symbol;Acc:HGNC:10513]
ENSG00000197702	400.7413714	1073.077026	-1.424308365	8.26E-41	2.19E-38	PARVA	11	12377185	12530801	+	8294	protein_coding	parvin alpha [Source:HGNC Symbol;Acc:HGNC:14652]
ENSG00000068366	1583.127036	4248.248395	-1.422933607	8.39E-80	6.30E-77	ACSL4	X	109624244	109733403	-	6415	protein_coding	acyl-CoA synthetase long chain family member 4 [Source:HGNC Symbol;Acc:HGNC:3571]
ENSG00000197045	464.3170482	1244.049106	-1.420426536	1.68E-58	7.42E-56	GMFB	14	54474484	54489196	-	7966	protein_coding	glia maturation factor beta [Source:HGNC Symbol;Acc:HGNC:4373]
ENSG00000168389	132.0208424	354.2670785	-1.418678562	5.07E-20	3.03E-18	MFSD2A	1	39955112	39969968	+	4007	protein_coding	major facilitator superfamily domain containing 2A [Source:HGNC Symbol;Acc:HGNC:25897]
ENSG00000181019	1704.511709	4539.063529	-1.412637263	2.94E-93	3.39E-90	NQO1	16	69706996	69726951	-	3254	protein_coding	NAD(P)H quinone dehydrogenase 1 [Source:HGNC Symbol;Acc:HGNC:2874]
ENSG00000173391	314.9100508	829.7741367	-1.399500756	1.20E-21	8.12E-20	OLR1	12	10158301	10172138	-	3057	protein_coding	oxidized low density lipoprotein receptor 1 [Source:HGNC Symbol;Acc:HGNC:8133]
ENSG00000119471	964.285086	2538.52667	-1.395455399	1.88E-72	1.25E-69	HSDL2	9	112379937	112472410	+	3455	protein_coding	hydroxysteroid dehydrogenase like 2 [Source:HGNC Symbol;Acc:HGNC:18572]
ENSG00000109654	35.2422922	92.40995805	-1.387359622	2.62E-07	2.99E-06	TRIM2	4	153152342	153339320	+	9425	protein_coding	tripartite motif containing 2 [Source:HGNC Symbol;Acc:HGNC:15974]
ENSG00000158122	103.9462722	272.7108238	-1.385356246	2.23E-17	1.03E-15	AAED1	9	96639577	96655303	-	3084	protein_coding	AhpC/TSA antioxidant enzyme domain containing 1 [Source:HGNC Symbol;Acc:HGNC:16881]
ENSG00000214978	76.73752514	197.7281073	-1.365878813	9.04E-13	2.53E-11	GSG1L2	17	9802386	9822071	-	882	protein_coding	GSG1 like 2 [Source:HGNC Symbol;Acc:HGNC:51826]
ENSG00000095303	791.6694405	2040.252773	-1.364746052	6.35E-55	2.61E-52	PTGS1	9	122370530	122395703	+	5790	protein_coding	prostaglandin-endoperoxide synthase 1 [Source:HGNC Symbol;Acc:HGNC:9604]
ENSG00000163734	14.62892058	37.90172195	-1.362798122	0.00255393	0.010404899	CXCL3	4	74036589	74038807	-	2219	protein_coding	C-X-C motif chemokine ligand 3 [Source:HGNC Symbol;Acc:HGNC:4604]
ENSG00000267304	15.02226003	38.46974496	-1.356949644	0.000965927	0.004483087	AC004637.1	19	3672582	3674295	+	482	antisense_RNA
ENSG00000166401	98.5088306	249.8381412	-1.346360503	2.31E-11	5.25E-10	SERPINB8	18	63969925	64019779	+	5868	protein_coding	serpin family B member 8 [Source:HGNC Symbol;Acc:HGNC:8952]
ENSG00000173013	25.3145047	62.81070461	-1.327720117	6.65E-05	0.00043209	CCDC96	4	7040849	7042939	-	2091	protein_coding	coiled-coil domain containing 96 [Source:HGNC Symbol;Acc:HGNC:26900]
ENSG00000168385	3589.297033	9007.467875	-1.327384352	6.08E-120	1.50E-116	SEPT2	2	241315100	241354027	+	7378	protein_coding	septin 2 [Source:HGNC Symbol;Acc:HGNC:7729]
ENSG00000105792	12.55820969	31.59335604	-1.324432288	0.002785679	0.011208918	CFAP69	7	90245174	90311063	+	9139	protein_coding	cilia and flagella associated protein 69 [Source:HGNC Symbol;Acc:HGNC:26107]
ENSG00000114302	1179.035392	2946.328422	-1.321155298	1.01E-69	6.02E-67	PRKAR2A	3	48744597	48847846	-	6644	protein_coding	protein kinase cAMP-dependent type II regulatory subunit alpha [Source:HGNC Symbol;Acc:HGNC:9391]
ENSG00000226964	201.7894404	500.6300221	-1.306065879	1.10E-24	9.69E-23	RHEBP2	10	47706203	47706802	+	600	processed_pseudogene	Ras-homolog enriched in brain pseudogene 2 [Source:HGNC Symbol;Acc:HGNC:44991]
ENSG00000135900	278.5960549	683.5150221	-1.298180481	1.08E-28	1.30E-26	MRPL44	2	223957404	223967714	+	1748	protein_coding	mitochondrial ribosomal protein L44 [Source:HGNC Symbol;Acc:HGNC:16650]
ENSG00000220378	17.14712823	41.91057095	-1.290642486	0.001645933	0.007109869	KRT8P42	6	134296997	134298695	-	1399	processed_pseudogene	keratin 8 pseudogene 42 [Source:HGNC Symbol;Acc:HGNC:39876]
ENSG00000122729	1093.511005	2670.813128	-1.288303817	3.97E-81	3.43E-78	ACO1	9	32384603	32454769	+	7555	protein_coding	aconitase 1 [Source:HGNC Symbol;Acc:HGNC:117]
ENSG00000130816	1712.874082	4181.099098	-1.288246952	7.74E-74	5.35E-71	DNMT1	19	10133345	10231286	-	9796	protein_coding	DNA methyltransferase 1 [Source:HGNC Symbol;Acc:HGNC:2976]
ENSG00000146678	229.0300806	559.091439	-1.283832998	1.24E-15	4.81E-14	IGFBP1	7	45888357	45893668	+	1653	protein_coding	insulin like growth factor binding protein 1 [Source:HGNC Symbol;Acc:HGNC:5469]
ENSG00000197557	12.72948354	30.86473083	-1.281288476	0.003948222	0.015065353	TTC30A	2	177612992	177618966	-	5975	protein_coding	tetratricopeptide repeat domain 30A [Source:HGNC Symbol;Acc:HGNC:25853]
ENSG00000240859	19.19049328	46.44309124	-1.280923797	0.000477764	0.002434639	AC093627.4	7	149597	155465	+	5149	lincRNA
ENSG00000213123	26.18493722	63.94722108	-1.279076817	0.000126087	0.000760309	TCTEX1D2	3	196291219	196318299	-	1246	protein_coding	Tctex1 domain containing 2 [Source:HGNC Symbol;Acc:HGNC:28482]
ENSG00000140632	1062.334294	2562.466958	-1.270920507	1.36E-71	8.67E-69	GLYR1	16	4803203	4847342	-	5470	protein_coding	glyoxylate reductase 1 homolog [Source:HGNC Symbol;Acc:HGNC:24434]
ENSG00000138594	2626.096834	6315.896315	-1.266147123	2.04E-98	3.53E-95	TMOD3	15	51829628	51947295	+	10632	protein_coding	tropomodulin 3 [Source:HGNC Symbol;Acc:HGNC:11873]
ENSG00000179023	23.95576734	57.57843984	-1.265592675	0.000103555	0.000638258	KLHDC7A	1	18480982	18486126	+	5145	protein_coding	kelch domain containing 7A [Source:HGNC Symbol;Acc:HGNC:26791]
ENSG00000101298	18.47568856	44.32287942	-1.258259129	0.000889337	0.00417525	SNPH	20	1266316	1309328	+	5574	protein_coding	syntaphilin [Source:HGNC Symbol;Acc:HGNC:15931]
ENSG00000179776	237.5985761	565.1114397	-1.254795822	1.78E-18	9.27E-17	CDH5	16	66366622	66404786	+	5972	protein_coding	cadherin 5 [Source:HGNC Symbol;Acc:HGNC:1764]
ENSG00000162366	231.3891616	545.951355	-1.243813516	6.12E-15	2.24E-13	PDZK1IP1	1	47183593	47191044	-	1438	protein_coding	PDZK1 interacting protein 1 [Source:HGNC Symbol;Acc:HGNC:16887]
ENSG00000270696	66.83590174	157.3435293	-1.240468444	6.36E-10	1.14E-08	AC005034.3	2	75660462	75662208	+	1747	antisense_RNA
ENSG00000186583	12.3288786	28.97604807	-1.236346095	0.008207562	0.028029385	SPATC1	8	144012414	144047085	+	2007	protein_coding	spermatogenesis and centriole associated 1 [Source:HGNC Symbol;Acc:HGNC:30510]
ENSG00000115884	962.9220692	2260.115139	-1.232644569	5.40E-62	2.66E-59	SDC1	2	20200797	20225433	-	3595	protein_coding	syndecan 1 [Source:HGNC Symbol;Acc:HGNC:10658]
ENSG00000168214	484.6772881	1138.963699	-1.231510508	3.54E-39	8.26E-37	RBPJ	4	26163455	26435131	+	9253	protein_coding	recombination signal binding protein for immunoglobulin kappa J region [Source:HGNC Symbol;Acc:HGNC:5724]
ENSG00000108561	1309.163461	3071.137674	-1.230865527	4.14E-69	2.38E-66	C1QBP	17	5432777	5448830	-	2335	protein_coding	complement C1q binding protein [Source:HGNC Symbol;Acc:HGNC:1243]
ENSG00000256663	116.8522243	272.9891323	-1.22679857	4.99E-13	1.45E-11	AC112777.1	12	20551590	20553012	+	1423	processed_pseudogene
ENSG00000131737	25.51365876	60.13264762	-1.223902795	0.000150849	0.000888222	KRT34	17	41377650	41382403	-	1751	protein_coding	keratin 34 [Source:HGNC Symbol;Acc:HGNC:6452]
ENSG00000067208	221.724268	518.80268	-1.22367687	2.00E-25	1.86E-23	EVI5	1	92508696	92792404	-	8276	protein_coding	ecotropic viral integration site 5 [Source:HGNC Symbol;Acc:HGNC:3501]
ENSG00000267147	25.84403897	59.67242571	-1.221136103	0.000213356	0.001204529	LINC01842	19	14333743	14343916	+	768	lincRNA	long intergenic non-protein coding RNA 1842 [Source:HGNC Symbol;Acc:HGNC:52656]
ENSG00000183128	32.27433732	74.47729316	-1.219639526	2.71E-05	0.000192616	CALHM3	10	103472804	103479240	-	1652	protein_coding	calcium homeostasis modulator 3 [Source:HGNC Symbol;Acc:HGNC:23458]
ENSG00000081041	31.74870297	73.69096757	-1.217453111	8.85E-05	0.000556577	CXCL2	4	74097035	74099293	-	1500	protein_coding	C-X-C motif chemokine ligand 2 [Source:HGNC Symbol;Acc:HGNC:4603]
ENSG00000178202	426.7485499	990.4076291	-1.213612076	2.95E-34	5.15E-32	KDELC2	11	108472105	108498432	-	4993	protein_coding	KDEL motif containing 2 [Source:HGNC Symbol;Acc:HGNC:28496]
ENSG00000271503	50.712049	116.8957599	-1.211620457	3.86E-06	3.41E-05	CCL5	17	35871491	35880793	-	1512	protein_coding	C-C motif chemokine ligand 5 [Source:HGNC Symbol;Acc:HGNC:10632]
ENSG00000113161	833.8917123	1933.532495	-1.21142961	2.68E-53	1.05E-50	HMGCR	5	75336329	75362104	+	6215	protein_coding	3-hydroxy-3-methylglutaryl-CoA reductase [Source:HGNC Symbol;Acc:HGNC:5006]
ENSG00000172738	12.67987353	29.29430958	-1.20868701	0.009273627	0.03116473	TMEM217	6	37212180	37258155	-	2737	protein_coding	transmembrane protein 217 [Source:HGNC Symbol;Acc:HGNC:21238]
ENSG00000012660	2417.039578	5574.161523	-1.205450379	2.40E-86	2.44E-83	ELOVL5	6	53267398	53349179	-	3813	protein_coding	ELOVL fatty acid elongase 5 [Source:HGNC Symbol;Acc:HGNC:21308]
ENSG00000165476	943.8817209	2173.695465	-1.203238497	1.60E-51	5.74E-49	REEP3	10	63521363	63625123	+	5248	protein_coding	receptor accessory protein 3 [Source:HGNC Symbol;Acc:HGNC:23711]
ENSG00000181929	829.3937463	1910.662878	-1.202412845	3.23E-47	1.07E-44	PRKAG1	12	49002274	49019197	-	4556	protein_coding	protein kinase AMP-activated non-catalytic subunit gamma 1 [Source:HGNC Symbol;Acc:HGNC:9385]
ENSG00000255302	2607.544139	5984.787417	-1.198516449	8.09E-81	6.65E-78	EID1	15	48877886	48880183	+	2298	protein_coding	EP300 interacting inhibitor of differentiation 1 [Source:HGNC Symbol;Acc:HGNC:1191]
ENSG00000095752	46.29558604	105.663046	-1.198364656	2.24E-06	2.09E-05	IL11	19	55364389	55370463	-	2671	protein_coding	interleukin 11 [Source:HGNC Symbol;Acc:HGNC:5966]
ENSG00000128510	543.6063236	1245.929431	-1.197361581	4.81E-46	1.51E-43	CPA4	7	130293134	130324180	+	3958	protein_coding	carboxypeptidase A4 [Source:HGNC Symbol;Acc:HGNC:15740]
ENSG00000182551	385.6272234	883.3348853	-1.196185881	1.49E-29	1.89E-27	ADI1	2	3497361	3519736	-	5560	protein_coding	acireductone dioxygenase 1 [Source:HGNC Symbol;Acc:HGNC:30576]
ENSG00000250509	60.27892453	138.6742001	-1.190001619	1.45E-07	1.75E-06	AC034213.1	5	180441559	180443238	+	806	lincRNA
ENSG00000103313	15.14728944	33.97162648	-1.184742541	0.012713798	0.040369056	MEFV	16	3242028	3256627	-	4819	protein_coding	MEFV, pyrin innate immunity regulator [Source:HGNC Symbol;Acc:HGNC:6998]
ENSG00000114450	429.0046397	972.8715863	-1.18305884	3.88E-35	7.20E-33	GNB4	3	179396089	179451590	-	7035	protein_coding	G protein subunit beta 4 [Source:HGNC Symbol;Acc:HGNC:20731]
ENSG00000156026	1129.244547	2545.902144	-1.174703258	2.86E-61	1.37E-58	MCU	10	72692131	72887694	+	4533	protein_coding	mitochondrial calcium uniporter [Source:HGNC Symbol;Acc:HGNC:23526]
ENSG00000179295	2572.799066	5802.663592	-1.173296232	6.89E-80	5.41E-77	PTPN11	12	112418351	112509913	+	7023	protein_coding	protein tyrosine phosphatase, non-receptor type 11 [Source:HGNC Symbol;Acc:HGNC:9644]
ENSG00000223764	69.0164637	155.1680138	-1.173206605	1.02E-08	1.51E-07	AL645608.1	1	916865	921016	-	4152	lincRNA
ENSG00000147650	26.92318786	60.51149131	-1.172268777	0.000310093	0.001675102	LRP12	8	104489231	104589024	-	9777	protein_coding	LDL receptor related protein 12 [Source:HGNC Symbol;Acc:HGNC:31708]
ENSG00000197142	42.58264941	95.98496335	-1.172123362	4.38E-06	3.81E-05	ACSL5	10	112374018	112428380	+	4236	protein_coding	acyl-CoA synthetase long chain family member 5 [Source:HGNC Symbol;Acc:HGNC:16526]
ENSG00000221963	397.0810092	893.9269206	-1.169339763	6.44E-34	1.06E-31	APOL6	22	35648395	35668409	+	10121	protein_coding	apolipoprotein L6 [Source:HGNC Symbol;Acc:HGNC:14870]
ENSG00000148346	252.0174855	565.4594316	-1.166103916	3.94E-18	1.99E-16	LCN2	9	128149071	128153455	+	1598	protein_coding	lipocalin 2 [Source:HGNC Symbol;Acc:HGNC:6526]
ENSG00000176597	264.9081508	589.5524804	-1.152732013	6.52E-22	4.52E-20	B3GNT5	3	183253244	183298504	+	8140	protein_coding	UDP-GlcNAc:betaGal beta-1,3-N-acetylglucosaminyltransferase 5 [Source:HGNC Symbol;Acc:HGNC:15684]
ENSG00000110076	16.26778077	35.86282726	-1.151396878	0.005354973	0.019576711	NRXN2	11	64606174	64723188	-	10580	protein_coding	neurexin 2 [Source:HGNC Symbol;Acc:HGNC:8009]
ENSG00000108932	1078.959909	2384.241771	-1.145107129	2.87E-36	5.84E-34	SLC16A6	17	68267026	68291267	-	4061	protein_coding	solute carrier family 16 member 6 [Source:HGNC Symbol;Acc:HGNC:10927]
ENSG00000110880	2469.899119	5437.789614	-1.138365391	1.24E-67	6.68E-65	CORO1C	12	108645109	108731596	-	6532	protein_coding	coronin 1C [Source:HGNC Symbol;Acc:HGNC:2254]
ENSG00000176907	59.31464173	128.9518404	-1.126567922	3.47E-06	3.10E-05	C8orf4	8	40153455	40155308	+	1854	protein_coding	chromosome 8 open reading frame 4 [Source:HGNC Symbol;Acc:HGNC:1357]
ENSG00000138750	284.8655974	621.0936882	-1.124396804	2.00E-22	1.45E-20	NUP54	4	76114659	76148515	-	4062	protein_coding	nucleoporin 54 [Source:HGNC Symbol;Acc:HGNC:17359]
ENSG00000160326	626.2926615	1360.905471	-1.122286559	1.78E-21	1.19E-19	SLC2A6	9	133471095	133479137	-	3540	protein_coding	solute carrier family 2 member 6 [Source:HGNC Symbol;Acc:HGNC:11011]
ENSG00000128791	307.5508617	667.3548505	-1.11699933	6.15E-26	5.97E-24	TWSG1	18	9334767	9402420	+	4435	protein_coding	twisted gastrulation BMP signaling modulator 1 [Source:HGNC Symbol;Acc:HGNC:12429]
ENSG00000131558	916.2363499	1986.892643	-1.115556131	4.13E-53	1.59E-50	EXOC4	7	133253073	134066589	+	9466	protein_coding	exocyst complex component 4 [Source:HGNC Symbol;Acc:HGNC:30389]
ENSG00000169857	74.85881583	160.7081042	-1.114001194	1.26E-07	1.54E-06	AVEN	15	33866227	34039176	-	1808	protein_coding	apoptosis and caspase activation inhibitor [Source:HGNC Symbol;Acc:HGNC:13509]
ENSG00000104953	170.609184	368.0965632	-1.112054512	8.68E-13	2.44E-11	TLE6	19	2977446	2995184	+	3652	protein_coding	transducin like enhancer of split 6 [Source:HGNC Symbol;Acc:HGNC:30788]
ENSG00000121644	617.066195	1333.291085	-1.109372694	2.54E-39	6.02E-37	DESI2	1	244652935	244709033	+	5104	protein_coding	desumoylating isopeptidase 2 [Source:HGNC Symbol;Acc:HGNC:24264]
ENSG00000103353	915.5797154	1973.515947	-1.107177532	1.78E-49	6.15E-47	UBFD1	16	23557362	23574389	+	8619	protein_coding	ubiquitin family domain containing 1 [Source:HGNC Symbol;Acc:HGNC:30565]
ENSG00000187193	318.1464739	683.1005193	-1.100898311	0.001988641	0.00839087	MT1X	16	56682424	56684196	+	1773	protein_coding	metallothionein 1X [Source:HGNC Symbol;Acc:HGNC:7405]
ENSG00000152463	118.177532	251.9504051	-1.099028133	5.20E-09	8.05E-08	OLAH	10	15032227	15073852	+	2364	protein_coding	oleoyl-ACP hydrolase [Source:HGNC Symbol;Acc:HGNC:25625]
ENSG00000283498	38.78448935	83.45306776	-1.097890411	0.000182763	0.001051406	MIR1244-2	5	118974586	118974670	+	85	miRNA	microRNA 1244-2 [Source:HGNC Symbol;Acc:HGNC:38321]
ENSG00000051382	419.327399	898.2128493	-1.096254045	4.14E-30	5.39E-28	PIK3CB	3	138652699	138834938	-	7850	protein_coding	phosphatidylinositol-4,5-bisphosphate 3-kinase catalytic subunit beta [Source:HGNC Symbol;Acc:HGNC:8976]
ENSG00000107625	722.1517441	1546.522955	-1.095981287	5.43E-34	9.14E-32	DDX50	10	68901278	68946847	+	2692	protein_coding	DExD-box helicase 50 [Source:HGNC Symbol;Acc:HGNC:17906]
ENSG00000135480	9164.921628	19462.06272	-1.086774017	3.05E-61	1.43E-58	KRT7	12	52232520	52252186	+	4093	protein_coding	keratin 7 [Source:HGNC Symbol;Acc:HGNC:6445]
ENSG00000086619	73.58920182	156.0493535	-1.084397968	6.20E-08	8.01E-07	ERO1B	1	236215555	236281985	-	5361	protein_coding	endoplasmic reticulum oxidoreductase 1 beta [Source:HGNC Symbol;Acc:HGNC:14355]
ENSG00000162368	1562.499143	3314.58733	-1.084149954	7.20E-40	1.78E-37	CMPK1	1	47333797	47378839	+	3844	protein_coding	cytidine/uridine monophosphate kinase 1 [Source:HGNC Symbol;Acc:HGNC:18170]
ENSG00000186660	984.2308328	2084.448844	-1.082042532	2.58E-45	7.82E-43	ZFP91	11	58579111	58621042	+	5220	protein_coding	ZFP91 zinc finger protein [Source:HGNC Symbol;Acc:HGNC:14983]
ENSG00000134070	194.7141407	411.9037493	-1.080687092	2.18E-14	7.46E-13	IRAK2	3	10164865	10243743	+	3483	protein_coding	interleukin 1 receptor associated kinase 2 [Source:HGNC Symbol;Acc:HGNC:6113]
ENSG00000147475	582.4342882	1233.852433	-1.080204136	4.66E-33	7.38E-31	ERLIN2	8	37736599	37759101	+	9464	protein_coding	ER lipid raft associated 2 [Source:HGNC Symbol;Acc:HGNC:1356]
ENSG00000168874	60.88381155	127.6338199	-1.07856425	6.81E-06	5.61E-05	ATOH8	2	85751344	85788066	+	6076	protein_coding	atonal bHLH transcription factor 8 [Source:HGNC Symbol;Acc:HGNC:24126]
ENSG00000129187	560.7705213	1183.1502	-1.076638632	2.93E-38	6.58E-36	DCTD	4	182890060	182917936	-	3466	protein_coding	dCMP deaminase [Source:HGNC Symbol;Acc:HGNC:2710]
ENSG00000084073	887.2614424	1867.933731	-1.075285977	1.49E-28	1.77E-26	ZMPSTE24	1	40258107	40294184	+	3572	protein_coding	zinc metallopeptidase STE24 [Source:HGNC Symbol;Acc:HGNC:12877]
ENSG00000184887	346.1412786	729.1793418	-1.07473723	2.14E-24	1.84E-22	BTBD6	14	105248490	105251093	+	2392	protein_coding	BTB domain containing 6 [Source:HGNC Symbol;Acc:HGNC:19897]
ENSG00000166250	1327.558536	2789.569419	-1.071459429	8.72E-55	3.50E-52	CLMP	11	123069865	123195281	-	5097	protein_coding	CXADR like membrane protein [Source:HGNC Symbol;Acc:HGNC:24039]
ENSG00000145907	1490.407972	3120.52369	-1.066324341	1.50E-45	4.62E-43	G3BP1	5	151771045	151812785	+	12406	protein_coding	G3BP stress granule assembly factor 1 [Source:HGNC Symbol;Acc:HGNC:30292]
ENSG00000168092	1103.437904	2297.636741	-1.058104887	5.56E-45	1.63E-42	PAFAH1B2	11	117144267	117176894	+	7104	protein_coding	platelet activating factor acetylhydrolase 1b catalytic subunit 2 [Source:HGNC Symbol;Acc:HGNC:8575]
ENSG00000155329	152.677093	318.4356801	-1.054381109	5.79E-13	1.66E-11	ZCCHC10	5	132996985	133026604	-	2559	protein_coding	zinc finger CCHC-type containing 10 [Source:HGNC Symbol;Acc:HGNC:25954]
ENSG00000124783	4141.97723	8590.884482	-1.052115453	7.55E-52	2.77E-49	SSR1	6	7268306	7347446	-	11349	protein_coding	signal sequence receptor subunit 1 [Source:HGNC Symbol;Acc:HGNC:11323]
ENSG00000113368	1223.644199	2534.526102	-1.051774429	7.35E-40	1.79E-37	LMNB1	5	126776623	126837020	+	3633	protein_coding	lamin B1 [Source:HGNC Symbol;Acc:HGNC:6637]
ENSG00000103275	1523.529655	3151.284247	-1.04893372	1.43E-49	5.04E-47	UBE2I	16	1308880	1327018	+	9679	protein_coding	ubiquitin conjugating enzyme E2 I [Source:HGNC Symbol;Acc:HGNC:12485]
ENSG00000169193	44.76285664	91.87880928	-1.045243039	7.78E-05	0.000496856	CCDC126	7	23597379	23644708	+	3550	protein_coding	coiled-coil domain containing 126 [Source:HGNC Symbol;Acc:HGNC:22398]
ENSG00000102580	1278.647305	2640.687365	-1.045221936	2.25E-35	4.33E-33	DNAJC3	13	95677139	95794989	+	5591	protein_coding	DnaJ heat shock protein family (Hsp40) member C3 [Source:HGNC Symbol;Acc:HGNC:9439]
ENSG00000160223	36.53860468	74.88765685	-1.040955924	0.000304787	0.001649536	ICOSLG	21	44222991	44240966	-	8110	protein_coding	inducible T-cell costimulator ligand [Source:HGNC Symbol;Acc:HGNC:17087]
ENSG00000165685	21.89450576	44.87794855	-1.039758191	0.006264946	0.022391479	TMEM52B	12	10170542	10191801	+	3489	protein_coding	transmembrane protein 52B [Source:HGNC Symbol;Acc:HGNC:26438]
ENSG00000091157	99.68211786	203.6312969	-1.036877017	3.62E-08	4.86E-07	WDR7	18	56651343	57036606	+	15694	protein_coding	WD repeat domain 7 [Source:HGNC Symbol;Acc:HGNC:13490]
ENSG00000159231	29.16298878	60.04586958	-1.036702056	0.000920635	0.004301777	CBR3	21	36134912	36146566	+	1169	protein_coding	carbonyl reductase 3 [Source:HGNC Symbol;Acc:HGNC:1549]
ENSG00000144674	1379.785429	2832.327535	-1.03651471	2.56E-37	5.32E-35	GOLGA4	3	37243177	37366751	+	10737	protein_coding	golgin A4 [Source:HGNC Symbol;Acc:HGNC:4427]
ENSG00000155254	685.1335542	1403.198485	-1.034635478	1.39E-30	1.91E-28	MARVELD1	10	97713173	97718152	+	3379	protein_coding	MARVEL domain containing 1 [Source:HGNC Symbol;Acc:HGNC:28674]
ENSG00000121481	151.7056577	308.607886	-1.034224106	6.10E-11	1.30E-09	RNF2	1	185045364	185102608	+	4073	protein_coding	ring finger protein 2 [Source:HGNC Symbol;Acc:HGNC:10061]
ENSG00000047457	29.97146415	61.62941156	-1.033028705	0.00089067	0.004178718	CP	3	149162410	149222055	-	7296	protein_coding	ceruloplasmin [Source:HGNC Symbol;Acc:HGNC:2295]
ENSG00000272711	41.56155775	84.9575827	-1.028882763	8.85E-05	0.000556577	AC019069.1	2	74832655	74833987	-	1333	lincRNA
ENSG00000070778	159.0950442	324.7436667	-1.026811656	5.00E-13	1.45E-11	PTPN21	14	88465778	88554733	-	7396	protein_coding	protein tyrosine phosphatase, non-receptor type 21 [Source:HGNC Symbol;Acc:HGNC:9651]
ENSG00000229619	21.49053526	43.69673117	-1.015584427	0.00601704	0.021630782	MBNL1-AS1	3	152262616	152269555	-	6585	antisense_RNA	MBNL1 antisense RNA 1 [Source:HGNC Symbol;Acc:HGNC:44584]
ENSG00000072364	1969.670052	3979.285952	-1.013740464	3.42E-38	7.50E-36	AFF4	5	132875379	132963634	-	11297	protein_coding	AF4/FMR2 family member 4 [Source:HGNC Symbol;Acc:HGNC:17869]
ENSG00000157193	1275.817307	2570.317699	-1.010095378	6.41E-40	1.60E-37	LRP8	1	53242364	53328070	-	10258	protein_coding	LDL receptor related protein 8 [Source:HGNC Symbol;Acc:HGNC:6700]
ENSG00000203722	24.16838364	48.44499042	-1.009548117	0.002908633	0.011622419	RAET1G	6	149916878	149923121	-	1486	protein_coding	retinoic acid early transcript 1G [Source:HGNC Symbol;Acc:HGNC:16795]
ENSG00000112658	1019.104768	2052.187279	-1.009163413	2.93E-45	8.73E-43	SRF	6	43171299	43181507	+	4202	protein_coding	serum response factor [Source:HGNC Symbol;Acc:HGNC:11291]
ENSG00000023909	593.2016015	1192.502194	-1.008174115	5.29E-34	9.05E-32	GCLM	1	93885205	93909456	-	5420	protein_coding	glutamate-cysteine ligase modifier subunit [Source:HGNC Symbol;Acc:HGNC:4312]
ENSG00000136026	1653.842816	3320.467525	-1.00623047	3.75E-47	1.22E-44	CKAP4	12	106237877	106304279	-	3638	protein_coding	cytoskeleton associated protein 4 [Source:HGNC Symbol;Acc:HGNC:16991]
ENSG00000135477	80.2148673	159.7979294	-1.004475482	1.70E-06	1.63E-05	KRT87P	12	52250466	52258867	-	1778	transcribed_unprocessed_pseudogene	keratin 87 pseudogene [Source:HGNC Symbol;Acc:HGNC:30198]
ENSG00000117226	125.7253775	253.3576459	-1.004072514	6.32E-10	1.14E-08	GBP3	1	89006666	89022894	-	4297	protein_coding	guanylate binding protein 3 [Source:HGNC Symbol;Acc:HGNC:4184]
ENSG00000143401	2076.444657	4162.653153	-1.002927054	1.42E-43	4.01E-41	ANP32E	1	150218417	150236156	-	3605	protein_coding	acidic nuclear phosphoprotein 32 family member E [Source:HGNC Symbol;Acc:HGNC:16673]
ENSG00000173702	3531.119602	7076.502114	-1.002736253	4.74E-61	2.16E-58	MUC13	3	124905442	124953819	-	3499	protein_coding	mucin 13, cell surface associated [Source:HGNC Symbol;Acc:HGNC:7511]
ENSG00000213341	297.2719662	596.1368037	-1.000929265	3.32E-19	1.88E-17	CHUK	10	100188298	100229619	-	6928	protein_coding	conserved helix-loop-helix ubiquitous kinase [Source:HGNC Symbol;Acc:HGNC:1974]
ENSG00000153071	1520.557616	3040.999188	-1.000530768	4.34E-53	1.63E-50	DAB2	5	39371675	39462300	-	7717	protein_coding	DAB2, clathrin adaptor protein [Source:HGNC Symbol;Acc:HGNC:2662]
ENSG00000106526	53.40561008	106.0522955	-0.995014866	2.31E-05	0.000166888	ACTR3C	7	150243916	150323725	-	6460	protein_coding	ARP3 actin related protein 3 homolog C [Source:HGNC Symbol;Acc:HGNC:37282]
ENSG00000182885	24.19236391	48.6948276	-0.994362052	0.005125154	0.018860305	ADGRG3	16	57668187	57689378	+	3330	protein_coding	adhesion G protein-coupled receptor G3 [Source:HGNC Symbol;Acc:HGNC:13728]
ENSG00000106789	624.488297	1245.129378	-0.991868472	6.72E-28	7.54E-26	CORO2A	9	98120975	98192640	-	5717	protein_coding	coronin 2A [Source:HGNC Symbol;Acc:HGNC:2255]
ENSG00000198758	320.0195933	631.2652276	-0.982497302	2.54E-17	1.16E-15	EPS8L3	1	109750080	109764027	-	3477	protein_coding	EPS8 like 3 [Source:HGNC Symbol;Acc:HGNC:21297]
ENSG00000160200	135.5869532	268.1643786	-0.981922065	1.50E-06	1.46E-05	CBS	21	43053191	43076943	-	6786	protein_coding	cystathionine-beta-synthase [Source:HGNC Symbol;Acc:HGNC:1550]
ENSG00000171617	36.77956889	72.22551121	-0.981683761	0.000471637	0.002405543	ENC1	5	74627406	74641424	-	5858	protein_coding	ectodermal-neural cortex 1 [Source:HGNC Symbol;Acc:HGNC:3345]
ENSG00000108587	405.5977775	798.581787	-0.980480535	4.98E-23	3.87E-21	GOSR1	17	30477362	30527592	+	9855	protein_coding	golgi SNAP receptor complex member 1 [Source:HGNC Symbol;Acc:HGNC:4430]
ENSG00000196177	196.2475174	386.1893598	-0.980418499	8.06E-14	2.57E-12	ACADSB	10	123008979	123058311	+	6255	protein_coding	acyl-CoA dehydrogenase, short/branched chain [Source:HGNC Symbol;Acc:HGNC:91]
ENSG00000118985	1143.711102	2259.080461	-0.979475321	1.62E-27	1.76E-25	ELL2	5	95885098	95962071	-	7328	protein_coding	elongation factor for RNA polymerase II 2 [Source:HGNC Symbol;Acc:HGNC:17064]
ENSG00000243988	123.5331158	242.4093534	-0.977062019	1.82E-08	2.58E-07	AC012181.1	16	56906534	56906956	+	423	processed_pseudogene
ENSG00000175197	247.761444	488.5458641	-0.973388862	2.64E-11	5.94E-10	DDIT3	12	57516588	57520517	-	1266	protein_coding	DNA damage inducible transcript 3 [Source:HGNC Symbol;Acc:HGNC:2726]
ENSG00000058668	2673.158591	5249.944551	-0.97333053	4.44E-28	5.01E-26	ATP2B4	1	203626561	203744081	+	9721	protein_coding	ATPase plasma membrane Ca2+ transporting 4 [Source:HGNC Symbol;Acc:HGNC:817]
ENSG00000077721	1108.108212	2174.610767	-0.972404135	1.30E-37	2.74E-35	UBE2A	X	119574467	119591083	+	5276	protein_coding	ubiquitin conjugating enzyme E2 A [Source:HGNC Symbol;Acc:HGNC:12472]
ENSG00000264717	56.5503882	110.4556123	-0.972284304	0.000195714	0.001116979	NPY4R2	10	47918739	47923524	+	1956	protein_coding	neuropeptide Y receptor Y42 [Source:HGNC Symbol;Acc:HGNC:52383]
ENSG00000272579	37.34253275	73.2438208	-0.968721885	0.002370824	0.009771868	AL136370.1	1	193090866	193091556	-	691	antisense_RNA
ENSG00000117525	1291.039682	2528.248438	-0.968606276	8.46E-38	1.83E-35	F3	1	94529225	94541800	-	2875	protein_coding	coagulation factor III, tissue factor [Source:HGNC Symbol;Acc:HGNC:3541]
ENSG00000186480	1239.922183	2427.987117	-0.967891497	4.09E-35	7.51E-33	INSIG1	7	155297776	155310235	+	3650	protein_coding	insulin induced gene 1 [Source:HGNC Symbol;Acc:HGNC:6083]
ENSG00000234284	52.38823869	102.0405948	-0.963793748	9.15E-05	0.000571874	ZNF879	5	179023752	179035064	+	3883	protein_coding	zinc finger protein 879 [Source:HGNC Symbol;Acc:HGNC:37273]
ENSG00000198948	266.6869261	520.7881965	-0.962904252	3.85E-13	1.14E-11	MFAP3L	4	169986597	170033031	-	8741	protein_coding	microfibril associated protein 3 like [Source:HGNC Symbol;Acc:HGNC:29083]
ENSG00000175348	394.3318674	767.6045828	-0.96288443	4.53E-19	2.53E-17	TMEM9B	11	8947294	8965011	-	3064	protein_coding	TMEM9 domain family member B [Source:HGNC Symbol;Acc:HGNC:1168]
ENSG00000205336	569.3561575	1108.361805	-0.962846935	7.66E-24	6.45E-22	ADGRG1	16	57610652	57665580	+	8659	protein_coding	adhesion G protein-coupled receptor G1 [Source:HGNC Symbol;Acc:HGNC:4512]
ENSG00000182326	347.7028903	677.0729929	-0.960441552	7.98E-16	3.17E-14	C1S	12	6988259	7071032	+	6462	protein_coding	complement C1s [Source:HGNC Symbol;Acc:HGNC:1247]
ENSG00000183801	104.0780327	202.1793706	-0.958179829	2.33E-08	3.24E-07	OLFML1	11	7485388	7511377	+	3436	protein_coding	olfactomedin like 1 [Source:HGNC Symbol;Acc:HGNC:24473]
ENSG00000175592	828.8992132	1609.287514	-0.957444842	8.45E-07	8.69E-06	FOSL1	11	65892049	65900573	-	1887	protein_coding	FOS like 1, AP-1 transcription factor subunit [Source:HGNC Symbol;Acc:HGNC:13718]
ENSG00000155380	2736.109728	5307.434174	-0.955563417	1.82E-56	7.68E-54	SLC16A1	1	112911847	112957013	-	5312	protein_coding	solute carrier family 16 member 1 [Source:HGNC Symbol;Acc:HGNC:10922]
ENSG00000008294	961.6592111	1865.588241	-0.954726732	6.33E-33	9.76E-31	SPAG9	17	50962174	51120865	-	11963	protein_coding	sperm associated antigen 9 [Source:HGNC Symbol;Acc:HGNC:14524]
ENSG00000278962	61.2554212	118.4316736	-0.954277311	2.34E-05	0.000168876	AC092645.1	2	112188364	112190635	+	2272	TEC
ENSG00000077713	186.1511743	359.8072601	-0.953124727	1.39E-11	3.28E-10	SLC25A43	X	119399060	119454478	+	3115	protein_coding	solute carrier family 25 member 43 [Source:HGNC Symbol;Acc:HGNC:30557]
ENSG00000224259	97.7962097	188.010966	-0.949179761	1.01E-07	1.25E-06	LINC01133	1	159961218	159984750	+	3155	lincRNA	long intergenic non-protein coding RNA 1133 [Source:HGNC Symbol;Acc:HGNC:49447]
ENSG00000010704	395.0156681	761.5168104	-0.947753138	5.08E-22	3.60E-20	HFE	6	26087281	26098343	+	5675	protein_coding	hemochromatosis [Source:HGNC Symbol;Acc:HGNC:4886]
ENSG00000165606	18.94834733	36.54682723	-0.945092015	0.014850189	0.045919922	DRGX	10	49364181	49396016	-	2890	protein_coding	dorsal root ganglia homeobox [Source:HGNC Symbol;Acc:HGNC:21536]
ENSG00000168404	822.8424732	1581.703571	-0.942685319	4.58E-29	5.65E-27	MLKL	16	74671855	74700960	-	5692	protein_coding	mixed lineage kinase domain like pseudokinase [Source:HGNC Symbol;Acc:HGNC:26617]
ENSG00000182578	91.52991972	174.8973961	-0.942404985	5.20E-07	5.60E-06	CSF1R	5	150053291	150113372	-	5151	protein_coding	colony stimulating factor 1 receptor [Source:HGNC Symbol;Acc:HGNC:2433]
ENSG00000111801	185.7627368	356.7790122	-0.94129504	3.30E-12	8.47E-11	BTN3A3	6	26440472	26453415	+	5658	protein_coding	butyrophilin subfamily 3 member A3 [Source:HGNC Symbol;Acc:HGNC:1140]
ENSG00000171055	666.7030414	1278.357651	-0.940640859	2.24E-27	2.42E-25	FEZ2	2	36531805	36646087	-	8938	protein_coding	fasciculation and elongation protein zeta 2 [Source:HGNC Symbol;Acc:HGNC:3660]
ENSG00000257671	155.954166	299.8529466	-0.9377765	3.58E-10	6.66E-09	KRT7-AS	12	52245048	52247448	-	1693	antisense_RNA	KRT7 antisense RNA 1 [Source:HGNC Symbol;Acc:HGNC:52643]
ENSG00000277443	1372.997346	2626.0627	-0.936410028	8.53E-08	1.08E-06	MARCKS	6	113857362	113863471	+	4275	protein_coding	myristoylated alanine rich protein kinase C substrate [Source:HGNC Symbol;Acc:HGNC:6759]
ENSG00000089048	232.6763331	445.627526	-0.93506417	1.70E-13	5.26E-12	ESF1	20	13714322	13784886	-	3216	protein_coding	ESF1 nucleolar pre-rRNA processing protein homolog [Source:HGNC Symbol;Acc:HGNC:15898]
ENSG00000130935	921.8263927	1755.859783	-0.929311999	7.51E-33	1.15E-30	NOL11	17	67717833	67744531	+	4713	protein_coding	nucleolar protein 11 [Source:HGNC Symbol;Acc:HGNC:24557]
ENSG00000120833	130.9369666	250.2008009	-0.929247544	5.66E-09	8.72E-08	SOCS2	12	93569814	93583487	+	6776	protein_coding	suppressor of cytokine signaling 2 [Source:HGNC Symbol;Acc:HGNC:19382]
ENSG00000143751	722.4098288	1374.95244	-0.926923518	2.84E-27	3.01E-25	SDE2	1	225982702	225999331	-	3975	protein_coding	SDE2 telomere maintenance homolog [Source:HGNC Symbol;Acc:HGNC:26643]
ENSG00000113739	1657.975281	3152.434124	-0.926616543	3.60E-30	4.75E-28	STC2	5	173314713	173329503	-	6128	protein_coding	stanniocalcin 2 [Source:HGNC Symbol;Acc:HGNC:11374]
ENSG00000123179	418.9293587	793.0547261	-0.925415615	6.30E-11	1.33E-09	EBPL	13	49660723	49691475	-	1500	protein_coding	emopamil binding protein like [Source:HGNC Symbol;Acc:HGNC:18061]
ENSG00000276043	1557.379339	2955.72997	-0.925359703	5.56E-27	5.75E-25	UHRF1	19	4903080	4962154	+	5145	protein_coding	ubiquitin like with PHD and ring finger domains 1 [Source:HGNC Symbol;Acc:HGNC:12556]
ENSG00000116761	1317.698301	2501.052116	-0.925202046	9.04E-27	9.18E-25	CTH	1	70411218	70439851	+	2414	protein_coding	cystathionine gamma-lyase [Source:HGNC Symbol;Acc:HGNC:2501]
ENSG00000107789	234.6150418	443.8124395	-0.91936725	1.08E-13	3.42E-12	MINPP1	10	87504875	87553460	+	3016	protein_coding	multiple inositol-polyphosphate phosphatase 1 [Source:HGNC Symbol;Acc:HGNC:7102]
ENSG00000164825	111.2492999	210.3683647	-0.919006612	2.48E-07	2.86E-06	DEFB1	8	6870575	6878022	-	478	protein_coding	defensin beta 1 [Source:HGNC Symbol;Acc:HGNC:2766]
ENSG00000137628	345.8814112	653.932576	-0.918169972	2.85E-14	9.65E-13	DDX60	4	168216293	168318807	-	6750	protein_coding	DExD/H-box helicase 60 [Source:HGNC Symbol;Acc:HGNC:25942]
ENSG00000049089	55.95051619	105.707808	-0.916320179	0.000123228	0.00074567	COL9A2	1	40300487	40317816	-	4151	protein_coding	collagen type IX alpha 2 chain [Source:HGNC Symbol;Acc:HGNC:2218]
ENSG00000198380	2635.528243	4975.602956	-0.915575343	1.57E-27	1.71E-25	GFPT1	2	69319769	69387254	-	8866	protein_coding	glutamine--fructose-6-phosphate transaminase 1 [Source:HGNC Symbol;Acc:HGNC:4241]
ENSG00000113615	1147.461348	2157.992361	-0.909511977	2.57E-33	4.18E-31	SEC24A	5	134648789	134727823	+	7201	protein_coding	SEC24 homolog A, COPII coat complex component [Source:HGNC Symbol;Acc:HGNC:10703]
ENSG00000106070	50.16314839	94.51970392	-0.907864327	0.000440209	0.002269374	GRB10	7	50590063	50793462	-	9944	protein_coding	growth factor receptor bound protein 10 [Source:HGNC Symbol;Acc:HGNC:4564]
ENSG00000163069	88.20051851	164.1043962	-0.904470291	3.63E-05	0.000250891	SGCB	4	52020706	52038482	-	4541	protein_coding	sarcoglycan beta [Source:HGNC Symbol;Acc:HGNC:10806]
ENSG00000136010	307.5932728	576.2124339	-0.903470656	1.91E-14	6.63E-13	ALDH1L2	12	105019784	105084577	-	8507	protein_coding	aldehyde dehydrogenase 1 family member L2 [Source:HGNC Symbol;Acc:HGNC:26777]
ENSG00000239264	286.2003388	533.9510493	-0.901520615	0.005805786	0.020971748	TXNDC5	6	7881517	7910814	-	4387	protein_coding	thioredoxin domain containing 5 [Source:HGNC Symbol;Acc:HGNC:21073]
ENSG00000169715	810.8820183	1513.782799	-0.900699693	2.63E-26	2.56E-24	MT1E	16	56625475	56627112	+	1052	protein_coding	metallothionein 1E [Source:HGNC Symbol;Acc:HGNC:7397]
ENSG00000186132	71.37627901	133.7682815	-0.898731313	4.23E-05	0.000287249	C2orf76	2	119302225	119366828	-	1548	protein_coding	chromosome 2 open reading frame 76 [Source:HGNC Symbol;Acc:HGNC:27017]
ENSG00000196950	1154.552941	2154.79573	-0.898722338	4.93E-34	8.51E-32	SLC39A10	2	195575977	195737702	+	6917	protein_coding	solute carrier family 39 member 10 [Source:HGNC Symbol;Acc:HGNC:20861]
ENSG00000080371	650.638962	1209.561696	-0.895100362	3.93E-28	4.46E-26	RAB21	12	71754874	71800285	+	16036	protein_coding	RAB21, member RAS oncogene family [Source:HGNC Symbol;Acc:HGNC:18263]
ENSG00000095261	1029.434923	1913.716305	-0.894982648	5.65E-34	9.39E-32	PSMD5	9	120815496	120842984	-	4432	protein_coding	proteasome 26S subunit, non-ATPase 5 [Source:HGNC Symbol;Acc:HGNC:9563]
ENSG00000131746	336.0985584	624.4314455	-0.894968698	6.10E-17	2.69E-15	TNS4	17	40475828	40501597	-	4847	protein_coding	tensin 4 [Source:HGNC Symbol;Acc:HGNC:24352]
ENSG00000174842	203.9643863	379.0081784	-0.893630649	1.71E-10	3.39E-09	GLMN	1	92246402	92298987	-	2910	protein_coding	glomulin, FKBP associated protein [Source:HGNC Symbol;Acc:HGNC:14373]
ENSG00000127578	104.6925487	192.751353	-0.892871856	1.39E-05	0.000106839	WFIKKN1	16	629239	634116	+	4878	protein_coding	WAP, follistatin/kazal, immunoglobulin, kunitz and netrin domain containing 1 [Source:HGNC Symbol;Acc:HGNC:30912]
ENSG00000198042	250.8509294	465.1228156	-0.891490064	2.99E-14	1.01E-12	MAK16	8	33484750	33501260	+	4846	protein_coding	MAK16 homolog [Source:HGNC Symbol;Acc:HGNC:13703]
ENSG00000211455	278.2880055	516.5247022	-0.89004177	8.99E-15	3.25E-13	STK38L	12	27243968	27325959	+	6921	protein_coding	serine/threonine kinase 38 like [Source:HGNC Symbol;Acc:HGNC:17848]
ENSG00000007306	322.2706217	597.6928143	-0.889132506	9.46E-09	1.41E-07	CEACAM7	19	41673307	41706976	-	2649	protein_coding	carcinoembryonic antigen related cell adhesion molecule 7 [Source:HGNC Symbol;Acc:HGNC:1819]
ENSG00000130779	2322.340874	4296.384439	-0.886410655	2.15E-35	4.17E-33	CLIP1	12	122271432	122422632	-	16293	protein_coding	CAP-Gly domain containing linker protein 1 [Source:HGNC Symbol;Acc:HGNC:10461]
ENSG00000065809	984.4393741	1818.520018	-0.885610837	1.38E-30	1.91E-28	FAM107B	10	14518557	14774897	-	7019	protein_coding	family with sequence similarity 107 member B [Source:HGNC Symbol;Acc:HGNC:23726]
ENSG00000138772	1085.947334	2005.214222	-0.88536867	1.92E-28	2.24E-26	ANXA3	4	78551519	78610451	+	5123	protein_coding	annexin A3 [Source:HGNC Symbol;Acc:HGNC:541]
ENSG00000136381	1276.803783	2358.987359	-0.885299392	1.45E-34	2.58E-32	IREB2	15	78437431	78501456	+	10806	protein_coding	iron responsive element binding protein 2 [Source:HGNC Symbol;Acc:HGNC:6115]
ENSG00000137440	58.06983501	107.8832779	-0.884270844	0.000229679	0.001286174	FGFBP1	4	15935569	15938740	-	1359	protein_coding	fibroblast growth factor binding protein 1 [Source:HGNC Symbol;Acc:HGNC:19695]
ENSG00000102218	465.6012552	860.9949751	-0.883528454	2.25E-18	1.16E-16	RP2	X	46836940	46882358	+	3803	protein_coding	RP2, ARL3 GTPase activating protein [Source:HGNC Symbol;Acc:HGNC:10274]
ENSG00000110492	57.87948289	107.2753776	-0.882687044	0.000197231	0.001124153	MDK	11	46380756	46383837	+	2196	protein_coding	midkine (neurite growth-promoting factor 2) [Source:HGNC Symbol;Acc:HGNC:6972]
ENSG00000166173	24.88372273	46.13274757	-0.881257376	0.01164845	0.037650896	LARP6	15	70829130	70854159	-	5554	protein_coding	La ribonucleoprotein domain family member 6 [Source:HGNC Symbol;Acc:HGNC:24012]
ENSG00000139289	789.1266098	1454.826741	-0.881124611	1.50E-21	1.01E-19	PHLDA1	12	76025447	76033932	-	8069	protein_coding	pleckstrin homology like domain family A member 1 [Source:HGNC Symbol;Acc:HGNC:8933]
ENSG00000238120	25.73690609	47.56636572	-0.880351777	0.008846038	0.029919914	LINC01589	22	45604432	45605621	-	548	antisense_RNA	long intergenic non-protein coding RNA 1589 [Source:HGNC Symbol;Acc:HGNC:51520]
ENSG00000164294	875.1618486	1609.309905	-0.879295321	1.22E-25	1.15E-23	GPX8	5	55160118	55167071	+	3868	protein_coding	glutathione peroxidase 8 (putative) [Source:HGNC Symbol;Acc:HGNC:33100]
ENSG00000132434	110.1947787	202.0611637	-0.878282494	1.73E-06	1.66E-05	LANCL2	7	55365448	55433742	+	5235	protein_coding	LanC like 2 [Source:HGNC Symbol;Acc:HGNC:6509]
ENSG00000185896	3456.752174	6349.603983	-0.877829425	2.85E-46	9.10E-44	LAMP1	13	113297241	113323672	+	5739	protein_coding	lysosomal associated membrane protein 1 [Source:HGNC Symbol;Acc:HGNC:6499]
ENSG00000170571	240.249613	438.6011075	-0.87497302	2.55E-11	5.76E-10	EMB	5	50396192	50443248	-	5257	protein_coding	embigin [Source:HGNC Symbol;Acc:HGNC:30465]
ENSG00000187735	951.1581122	1743.338399	-0.874116885	8.40E-29	1.01E-26	TCEA1	8	53966552	54022529	-	4415	protein_coding	transcription elongation factor A1 [Source:HGNC Symbol;Acc:HGNC:11612]
ENSG00000065559	249.0937709	455.8501362	-0.871928333	3.88E-13	1.14E-11	MAP2K4	17	12020824	12143830	+	5714	protein_coding	mitogen-activated protein kinase kinase 4 [Source:HGNC Symbol;Acc:HGNC:6844]
ENSG00000182552	182.6301262	333.643524	-0.867911222	1.67E-09	2.81E-08	RWDD4	4	183639635	183659225	-	2776	protein_coding	RWD domain containing 4 [Source:HGNC Symbol;Acc:HGNC:23750]
ENSG00000152782	108.9280625	199.862016	-0.867787631	2.98E-06	2.71E-05	PANK1	10	89579497	89645572	-	7638	protein_coding	pantothenate kinase 1 [Source:HGNC Symbol;Acc:HGNC:8598]
ENSG00000139618	124.7732622	227.7038687	-0.867046743	5.05E-07	5.45E-06	BRCA2	13	32315474	32400266	+	12273	protein_coding	BRCA2, DNA repair associated [Source:HGNC Symbol;Acc:HGNC:1101]
ENSG00000057019	425.5170258	774.8797471	-0.863603272	6.78E-19	3.68E-17	DCBLD2	3	98795941	98901689	-	11274	protein_coding	discoidin, CUB and LCCL domain containing 2 [Source:HGNC Symbol;Acc:HGNC:24627]
ENSG00000162576	125.8442565	228.0165335	-0.863183885	4.44E-06	3.86E-05	MXRA8	1	1352689	1361777	-	3622	protein_coding	matrix remodeling associated 8 [Source:HGNC Symbol;Acc:HGNC:7542]
ENSG00000152455	280.0562627	509.0612391	-0.863149026	3.02E-14	1.01E-12	SUV39H2	10	14878820	14904315	+	3565	protein_coding	suppressor of variegation 3-9 homolog 2 [Source:HGNC Symbol;Acc:HGNC:17287]
ENSG00000159403	199.8093226	363.5455825	-0.862120003	4.03E-08	5.38E-07	C1R	12	7080209	7092607	-	5672	protein_coding	complement C1r [Source:HGNC Symbol;Acc:HGNC:1246]
ENSG00000008441	100.2479795	182.2261346	-0.860630654	1.74E-06	1.66E-05	NFIX	19	12995608	13098796	+	6302	protein_coding	nuclear factor I X [Source:HGNC Symbol;Acc:HGNC:7788]
ENSG00000136244	287.918534	521.8340057	-0.858732411	1.33E-07	1.61E-06	IL6	7	22725884	22732002	+	2069	protein_coding	interleukin 6 [Source:HGNC Symbol;Acc:HGNC:6018]
ENSG00000114904	318.8206717	577.8489265	-0.856984473	6.80E-13	1.93E-11	NEK4	3	52708449	52770949	-	6391	protein_coding	NIMA related kinase 4 [Source:HGNC Symbol;Acc:HGNC:11399]
ENSG00000100221	1467.329657	2654.583849	-0.855619655	1.59E-30	2.16E-28	JOSD1	22	38685543	38701556	-	4326	protein_coding	Josephin domain containing 1 [Source:HGNC Symbol;Acc:HGNC:28953]
ENSG00000103047	767.2318532	1385.496498	-0.852864783	4.56E-24	3.90E-22	TANGO6	16	68843604	69085180	+	6839	protein_coding	transport and golgi organization 6 homolog [Source:HGNC Symbol;Acc:HGNC:25749]
ENSG00000167653	2194.550398	3959.038859	-0.85158234	5.60E-36	1.11E-33	PSCA	8	142670308	142682724	+	1763	protein_coding	prostate stem cell antigen [Source:HGNC Symbol;Acc:HGNC:9500]
ENSG00000136770	210.351338	379.4551738	-0.84994952	1.12E-10	2.29E-09	DNAJC1	10	21756537	22003769	-	2501	protein_coding	DnaJ heat shock protein family (Hsp40) member C1 [Source:HGNC Symbol;Acc:HGNC:20090]
ENSG00000274523	1408.186756	2533.765745	-0.848233722	1.65E-28	1.94E-26	RCC1L	7	75027122	75074228	-	4196	protein_coding	RCC1 like [Source:HGNC Symbol;Acc:HGNC:14948]
ENSG00000177707	253.2214888	455.2661864	-0.848078037	5.64E-12	1.40E-10	NECTIN3	3	111070071	111275563	+	6184	protein_coding	nectin cell adhesion molecule 3 [Source:HGNC Symbol;Acc:HGNC:17664]
ENSG00000184575	3010.764784	5420.383166	-0.847537576	4.97E-36	9.98E-34	XPOT	12	64404350	64451127	+	7364	protein_coding	exportin for tRNA [Source:HGNC Symbol;Acc:HGNC:12826]
ENSG00000101745	293.0712388	526.183628	-0.846413461	1.90E-11	4.36E-10	ANKRD12	18	9136228	9285985	+	12252	protein_coding	ankyrin repeat domain 12 [Source:HGNC Symbol;Acc:HGNC:29135]
ENSG00000135540	50.37676677	90.68953731	-0.845924604	0.001015014	0.004681971	NHSL1	6	138422043	138692571	-	8741	protein_coding	NHS like 1 [Source:HGNC Symbol;Acc:HGNC:21021]
ENSG00000134109	799.1077276	1437.449949	-0.845268013	3.73E-23	2.92E-21	EDEM1	3	5187646	5219957	+	6758	protein_coding	ER degradation enhancing alpha-mannosidase like protein 1 [Source:HGNC Symbol;Acc:HGNC:18967]
ENSG00000120738	106.13486	189.2209119	-0.840376174	6.65E-06	5.49E-05	EGR1	5	138465490	138469315	+	3138	protein_coding	early growth response 1 [Source:HGNC Symbol;Acc:HGNC:3238]
ENSG00000111057	11517.8616	20592.34549	-0.83839983	1.72E-30	2.33E-28	KRT18	12	52948871	52952901	+	3218	protein_coding	keratin 18 [Source:HGNC Symbol;Acc:HGNC:6430]
ENSG00000196427	40.02711224	70.97583941	-0.83752792	0.004674939	0.01746025	NBPF4	1	108223341	108244081	-	2586	protein_coding	NBPF member 4 [Source:HGNC Symbol;Acc:HGNC:26550]
ENSG00000137713	944.1372161	1687.944773	-0.837524999	2.35E-28	2.72E-26	PPP2R1B	11	111726908	111766427	-	6720	protein_coding	protein phosphatase 2 scaffold subunit Abeta [Source:HGNC Symbol;Acc:HGNC:9303]
ENSG00000197535	43.11064722	76.59759615	-0.837119572	0.00221723	0.009211346	MYO5A	15	52307283	52529050	-	12988	protein_coding	myosin VA [Source:HGNC Symbol;Acc:HGNC:7602]
ENSG00000177565	769.4748446	1374.08187	-0.836481605	1.58E-24	1.38E-22	TBL1XR1	3	177019340	177228000	-	11603	protein_coding	transducin beta like 1 X-linked receptor 1 [Source:HGNC Symbol;Acc:HGNC:29529]
ENSG00000133710	1055.485089	1883.092736	-0.835318745	9.69E-20	5.73E-18	SPINK5	5	148025683	148137289	+	4381	protein_coding	serine peptidase inhibitor, Kazal type 5 [Source:HGNC Symbol;Acc:HGNC:15464]
ENSG00000214455	82.99654963	147.9604396	-0.834711004	3.99E-05	0.000273144	RCN1P2	13	45390353	45391267	-	915	processed_pseudogene	reticulocalbin 1 pseudogene 2 [Source:HGNC Symbol;Acc:HGNC:39204]
ENSG00000143457	460.7268905	821.3152086	-0.833917216	1.98E-19	1.15E-17	GOLPH3L	1	150646225	150697144	-	3329	protein_coding	golgi phosphoprotein 3 like [Source:HGNC Symbol;Acc:HGNC:24882]
ENSG00000063587	371.6114111	663.0979083	-0.833283984	6.57E-15	2.40E-13	ZNF275	X	153334155	153360110	+	8139	protein_coding	zinc finger protein 275 [Source:HGNC Symbol;Acc:HGNC:13069]
ENSG00000167080	981.0224278	1745.09753	-0.83274648	1.06E-26	1.06E-24	B4GALNT2	17	49132460	49176840	+	8961	protein_coding	beta-1,4-N-acetyl-galactosaminyltransferase 2 [Source:HGNC Symbol;Acc:HGNC:24136]
ENSG00000106723	1452.466749	2583.987461	-0.831437312	6.63E-35	1.21E-32	SPIN1	9	88388419	88478694	+	4914	protein_coding	spindlin 1 [Source:HGNC Symbol;Acc:HGNC:11243]
ENSG00000160752	2080.60876	3699.536014	-0.82943997	2.82E-35	5.30E-33	FDPS	1	155308748	155320666	+	3718	protein_coding	farnesyl diphosphate synthase [Source:HGNC Symbol;Acc:HGNC:3631]
ENSG00000176105	1344.455626	2386.048273	-0.826007892	1.33E-32	2.02E-30	YES1	18	721588	812546	-	5100	protein_coding	YES proto-oncogene 1, Src family tyrosine kinase [Source:HGNC Symbol;Acc:HGNC:12841]
ENSG00000164182	553.3766542	980.3085043	-0.824982042	1.44E-20	9.00E-19	NDUFAF2	5	60945129	61153037	+	1017	protein_coding	NADH:ubiquinone oxidoreductase complex assembly factor 2 [Source:HGNC Symbol;Acc:HGNC:28086]
ENSG00000166734	1419.198214	2515.462579	-0.82418188	2.95E-29	3.67E-27	CASC4	15	44288729	44415758	+	6948	protein_coding	cancer susceptibility 4 [Source:HGNC Symbol;Acc:HGNC:24892]
ENSG00000164211	593.2991257	1052.28703	-0.823946133	3.40E-18	1.72E-16	STARD4	5	111496033	111512590	-	5684	protein_coding	StAR related lipid transfer domain containing 4 [Source:HGNC Symbol;Acc:HGNC:18058]
ENSG00000135002	875.2840671	1550.943806	-0.822770916	8.63E-25	7.68E-23	RFK	9	76385517	76394517	-	3877	protein_coding	riboflavin kinase [Source:HGNC Symbol;Acc:HGNC:30324]
ENSG00000173227	2312.454991	4084.297107	-0.821530833	2.19E-26	2.15E-24	SYT12	11	67006778	67050863	+	10830	protein_coding	synaptotagmin 12 [Source:HGNC Symbol;Acc:HGNC:18381]
ENSG00000134824	531.1238213	936.4852537	-0.819525972	2.29E-17	1.06E-15	FADS2	11	61792980	61867354	+	11026	protein_coding	fatty acid desaturase 2 [Source:HGNC Symbol;Acc:HGNC:3575]
ENSG00000127314	1522.291467	2685.266165	-0.818391926	1.01E-26	1.01E-24	RAP1B	12	68610839	68671901	+	16942	protein_coding	RAP1B, member of RAS oncogene family [Source:HGNC Symbol;Acc:HGNC:9857]
ENSG00000174827	123.4181831	216.1661809	-0.815453305	2.23E-06	2.09E-05	PDZK1	1	145670852	145708148	-	2480	protein_coding	PDZ domain containing 1 [Source:HGNC Symbol;Acc:HGNC:8821]
ENSG00000168310	252.7299314	444.0885035	-0.815269131	2.27E-11	5.17E-10	IRF2	4	184387713	184474580	-	3116	protein_coding	interferon regulatory factor 2 [Source:HGNC Symbol;Acc:HGNC:6117]
ENSG00000080824	11527.56378	20269.01023	-0.814233182	2.93E-38	6.58E-36	HSP90AA1	14	102080738	102139699	-	5248	protein_coding	heat shock protein 90 alpha family class A member 1 [Source:HGNC Symbol;Acc:HGNC:5253]
ENSG00000254535	40.76926281	70.96024625	-0.812666462	0.004023796	0.015316498	PABPC4L	4	134196333	134201748	-	4944	protein_coding	poly(A) binding protein cytoplasmic 4 like [Source:HGNC Symbol;Acc:HGNC:31955]
ENSG00000070915	3324.030623	5830.155623	-0.811441819	3.58E-33	5.78E-31	SLC12A3	16	56865207	56915850	+	6180	protein_coding	solute carrier family 12 member 3 [Source:HGNC Symbol;Acc:HGNC:10912]
ENSG00000164543	2208.622268	3872.691571	-0.810730173	1.18E-37	2.51E-35	STK17A	7	43582758	43626786	+	4943	protein_coding	serine/threonine kinase 17a [Source:HGNC Symbol;Acc:HGNC:11395]
ENSG00000124541	899.0990054	1575.909836	-0.810704397	6.10E-19	3.33E-17	RRP36	6	43021645	43034156	+	2212	protein_coding	ribosomal RNA processing 36 [Source:HGNC Symbol;Acc:HGNC:21374]
ENSG00000177570	102.7466412	180.8109303	-0.808979878	1.35E-05	0.000103966	SAMD12	8	118189459	118621995	-	10756	protein_coding	sterile alpha motif domain containing 12 [Source:HGNC Symbol;Acc:HGNC:31750]
ENSG00000169762	186.9383876	326.8589036	-0.808330491	1.94E-09	3.23E-08	TAPT1	4	16160505	16227410	-	7828	protein_coding	transmembrane anterior posterior transformation 1 [Source:HGNC Symbol;Acc:HGNC:26887]
ENSG00000175591	151.1999907	264.4190947	-0.808098614	4.34E-08	5.76E-07	P2RY2	11	73218298	73236352	+	2861	protein_coding	purinergic receptor P2Y2 [Source:HGNC Symbol;Acc:HGNC:8541]
ENSG00000090621	2977.585697	5203.485011	-0.805794987	1.67E-40	4.38E-38	PABPC4	1	39560816	39576790	-	6782	protein_coding	poly(A) binding protein cytoplasmic 4 [Source:HGNC Symbol;Acc:HGNC:8557]
ENSG00000224411	37.61657183	65.65946597	-0.801060143	0.005506203	0.020065862	HSP90AA2P	11	27888838	27891033	-	2196	processed_pseudogene	heat shock protein 90 alpha family class A member 2, pseudogene [Source:HGNC Symbol;Acc:HGNC:5256]
ENSG00000165795	44.4547406	77.48937166	-0.798806662	0.002467442	0.010119274	NDRG2	14	21016763	21070872	-	7550	protein_coding	NDRG family member 2 [Source:HGNC Symbol;Acc:HGNC:14460]
ENSG00000072401	309.6300198	538.4557966	-0.798224851	1.68E-12	4.45E-11	UBE2D1	10	58334975	58370753	+	3486	protein_coding	ubiquitin conjugating enzyme E2 D1 [Source:HGNC Symbol;Acc:HGNC:12474]
ENSG00000126804	589.8341771	1025.949449	-0.796481485	2.55E-16	1.07E-14	ZBTB1	14	64503712	64533690	+	5283	protein_coding	zinc finger and BTB domain containing 1 [Source:HGNC Symbol;Acc:HGNC:20259]
ENSG00000214049	775.9080408	1347.334395	-0.795145292	1.84E-13	5.70E-12	UCA1	19	15828961	15836320	+	2299	processed_transcript	urothelial cancer associated 1 (non-protein coding) [Source:HGNC Symbol;Acc:HGNC:37126]
ENSG00000009954	2740.01683	4752.116626	-0.794545368	1.49E-35	2.92E-33	BAZ1B	7	73440398	73522278	-	7053	protein_coding	bromodomain adjacent to zinc finger domain 1B [Source:HGNC Symbol;Acc:HGNC:961]
ENSG00000181577	1613.108448	2791.497479	-0.792065071	1.38E-30	1.91E-28	C6orf223	6	44000580	44005958	+	3917	protein_coding	chromosome 6 open reading frame 223 [Source:HGNC Symbol;Acc:HGNC:28692]
ENSG00000174951	49.80370624	86.49112971	-0.792025933	0.001797302	0.007675423	FUT1	19	48748011	48755390	-	4343	protein_coding	fucosyltransferase 1 (H blood group) [Source:HGNC Symbol;Acc:HGNC:4012]
ENSG00000144158	341.506938	591.2782098	-0.791685011	6.85E-12	1.68E-10	AL078621.1	2	113657908	113658675	+	768	processed_pseudogene
ENSG00000174945	43.04249331	74.67979014	-0.790170587	0.003060485	0.012117051	AMZ1	7	2679522	2775500	+	7011	protein_coding	archaelysin family metallopeptidase 1 [Source:HGNC Symbol;Acc:HGNC:22231]
ENSG00000198142	1719.511109	2974.083251	-0.790167604	8.68E-26	8.28E-24	SOWAHC	2	109614334	109618990	+	4657	protein_coding	sosondowah ankyrin repeat domain family member C [Source:HGNC Symbol;Acc:HGNC:26149]
ENSG00000235109	62.97613925	108.5329371	-0.789340937	0.000909671	0.004257459	ZSCAN31	6	28324693	28356271	-	4957	protein_coding	zinc finger and SCAN domain containing 31 [Source:HGNC Symbol;Acc:HGNC:14097]
ENSG00000168077	622.738029	1075.670292	-0.789064927	3.70E-19	2.07E-17	SCARA3	8	27633868	27676776	+	4031	protein_coding	scavenger receptor class A member 3 [Source:HGNC Symbol;Acc:HGNC:19000]
ENSG00000147862	368.0122718	635.5160707	-0.788869542	5.90E-11	1.26E-09	NFIB	9	14081843	14398983	-	12765	protein_coding	nuclear factor I B [Source:HGNC Symbol;Acc:HGNC:7785]
ENSG00000117899	972.785849	1679.680666	-0.78800672	9.09E-25	8.05E-23	MESD	15	80946289	80989878	-	7510	protein_coding	mesoderm development LRP chaperone [Source:HGNC Symbol;Acc:HGNC:13520]
ENSG00000132481	764.2311161	1318.395161	-0.787538129	1.28E-19	7.56E-18	TRIM47	17	75874161	75878575	-	3142	protein_coding	tripartite motif containing 47 [Source:HGNC Symbol;Acc:HGNC:19020]
ENSG00000169710	10894.35407	18804.45489	-0.787511565	5.38E-25	4.82E-23	FASN	17	82078333	82098332	-	9364	protein_coding	fatty acid synthase [Source:HGNC Symbol;Acc:HGNC:3594]
ENSG00000137996	676.6457146	1166.034577	-0.785610363	4.87E-16	1.97E-14	RTCA	1	100266207	100292769	+	3037	protein_coding	RNA 3'-terminal phosphate cyclase [Source:HGNC Symbol;Acc:HGNC:17981]
ENSG00000264112	53.40006069	91.77888043	-0.78107857	0.002805741	0.011281757	AC015813.1	17	57989039	57994850	-	5812	lincRNA
ENSG00000196437	45.40224198	77.58670682	-0.779864863	0.002988026	0.011868264	ZNF569	19	37411155	37469275	-	5016	protein_coding	zinc finger protein 569 [Source:HGNC Symbol;Acc:HGNC:24737]
ENSG00000164244	1785.365072	3067.349707	-0.778967811	2.85E-23	2.24E-21	PRRC1	5	127517609	127555089	+	9064	protein_coding	proline rich coiled-coil 1 [Source:HGNC Symbol;Acc:HGNC:28164]
ENSG00000059728	294.3895986	504.9886827	-0.776669468	9.83E-07	9.96E-06	MXD1	2	69897688	69942945	+	6351	protein_coding	MAX dimerization protein 1 [Source:HGNC Symbol;Acc:HGNC:6761]
ENSG00000129354	682.1168118	1166.571321	-0.774652056	2.36E-14	8.03E-13	AP1M2	19	10572671	10587315	-	2214	protein_coding	adaptor related protein complex 1 mu 2 subunit [Source:HGNC Symbol;Acc:HGNC:558]
ENSG00000135378	132.1865003	225.9281744	-0.774647592	2.31E-06	2.16E-05	PRRG4	11	32829943	32858123	+	5530	protein_coding	proline rich and Gla domain 4 [Source:HGNC Symbol;Acc:HGNC:30799]
ENSG00000198959	4951.464878	8469.112641	-0.774499713	1.35E-34	2.42E-32	TGM2	20	38127387	38166578	-	8036	protein_coding	transglutaminase 2 [Source:HGNC Symbol;Acc:HGNC:11778]
ENSG00000145040	39.99421702	67.95613116	-0.77354905	0.008189588	0.027979068	UCN2	3	48561727	48563773	-	1481	protein_coding	urocortin 2 [Source:HGNC Symbol;Acc:HGNC:18414]
ENSG00000154127	144.0476221	246.4732325	-0.773268594	6.01E-06	5.04E-05	UBASH3B	11	122655675	122814473	+	9011	protein_coding	ubiquitin associated and SH3 domain containing B [Source:HGNC Symbol;Acc:HGNC:29884]
ENSG00000159348	427.7538622	729.720745	-0.773229916	2.05E-15	7.87E-14	CYB5R1	1	202961869	202967280	-	4504	protein_coding	cytochrome b5 reductase 1 [Source:HGNC Symbol;Acc:HGNC:13397]
ENSG00000126878	286.3752402	489.0766044	-0.770331904	4.90E-11	1.06E-09	AIF1L	9	131096476	131123152	+	5299	protein_coding	allograft inflammatory factor 1 like [Source:HGNC Symbol;Acc:HGNC:28904]
ENSG00000163430	2211.626207	3772.284922	-0.769925971	6.81E-32	1.02E-29	FSTL1	3	120392293	120451253	-	8727	protein_coding	follistatin like 1 [Source:HGNC Symbol;Acc:HGNC:3972]
ENSG00000108379	287.6655773	489.839646	-0.769610769	1.54E-10	3.08E-09	WNT3	17	46762506	46833154	-	4334	protein_coding	Wnt family member 3 [Source:HGNC Symbol;Acc:HGNC:12782]
ENSG00000113595	158.8667818	272.0295542	-0.769370648	9.34E-07	9.52E-06	TRIM23	5	65589680	65625975	-	4807	protein_coding	tripartite motif containing 23 [Source:HGNC Symbol;Acc:HGNC:660]
ENSG00000260401	57.91810714	98.57880591	-0.76790498	0.001042508	0.004789602	AP002761.4	11	73238975	73242335	+	3361	sense_overlapping
ENSG00000166741	651.8462132	1109.124072	-0.766434081	2.32E-15	8.85E-14	NNMT	11	114257787	114313285	+	2919	protein_coding	nicotinamide N-methyltransferase [Source:HGNC Symbol;Acc:HGNC:7861]
ENSG00000115539	351.2905558	596.2213673	-0.766111099	1.63E-11	3.80E-10	PDCL3	2	100562690	100576735	+	1831	protein_coding	phosducin like 3 [Source:HGNC Symbol;Acc:HGNC:28860]
ENSG00000140945	274.6347755	466.9848631	-0.764006458	8.47E-11	1.76E-09	CDH13	16	82626803	83800640	+	11187	protein_coding	cadherin 13 [Source:HGNC Symbol;Acc:HGNC:1753]
ENSG00000114520	567.3481132	962.4045078	-0.762772178	1.28E-18	6.80E-17	SNX4	3	125446644	125520197	-	2709	protein_coding	sorting nexin 4 [Source:HGNC Symbol;Acc:HGNC:11175]
ENSG00000173674	2527.657226	4287.808591	-0.76244099	1.02E-27	1.13E-25	EIF1AX	X	20124518	20141844	-	4427	protein_coding	eukaryotic translation initiation factor 1A, X-linked [Source:HGNC Symbol;Acc:HGNC:3250]
ENSG00000145743	223.671825	377.565975	-0.761651506	9.59E-08	1.20E-06	FBXL17	5	107859035	108382098	-	8125	protein_coding	F-box and leucine rich repeat protein 17 [Source:HGNC Symbol;Acc:HGNC:13615]
ENSG00000069956	1921.290714	3257.240556	-0.760169972	2.62E-27	2.80E-25	MAPK6	15	51952106	52067372	+	6388	protein_coding	mitogen-activated protein kinase 6 [Source:HGNC Symbol;Acc:HGNC:6879]
ENSG00000115963	755.8991551	1281.14557	-0.759937921	4.52E-15	1.68E-13	RND3	2	150468195	150539011	-	3594	protein_coding	Rho family GTPase 3 [Source:HGNC Symbol;Acc:HGNC:671]
ENSG00000179387	272.7724929	462.40567	-0.759921952	9.61E-10	1.68E-08	ELMOD2	4	140524158	140553770	+	6627	protein_coding	ELMO domain containing 2 [Source:HGNC Symbol;Acc:HGNC:28111]
ENSG00000174804	379.1500333	642.4714265	-0.759581316	2.20E-12	5.76E-11	FZD4	11	86945679	86955391	-	7383	protein_coding	frizzled class receptor 4 [Source:HGNC Symbol;Acc:HGNC:4042]
ENSG00000211448	109.5329495	185.1041551	-0.759459783	4.71E-05	0.000316054	DIO2	14	80197527	80387757	-	7494	protein_coding	iodothyronine deiodinase 2 [Source:HGNC Symbol;Acc:HGNC:2884]
ENSG00000136161	39.11032227	66.16736175	-0.759419425	0.009679927	0.032341331	RCBTB2	13	48488959	48533256	-	3545	protein_coding	RCC1 and BTB domain containing protein 2 [Source:HGNC Symbol;Acc:HGNC:1914]
ENSG00000101096	286.3482491	485.812064	-0.759355251	8.09E-11	1.69E-09	NFATC2	20	51386957	51562831	-	8286	protein_coding	nuclear factor of activated T-cells 2 [Source:HGNC Symbol;Acc:HGNC:7776]
ENSG00000008394	1309.63313	2217.716208	-0.759068799	1.80E-22	1.33E-20	MGST1	12	16347142	16609259	+	7440	protein_coding	microsomal glutathione S-transferase 1 [Source:HGNC Symbol;Acc:HGNC:7061]
ENSG00000153823	44.232675	74.96143542	-0.756639253	0.005157556	0.018963378	PID1	2	228850526	229271285	-	3364	protein_coding	phosphotyrosine interaction domain containing 1 [Source:HGNC Symbol;Acc:HGNC:26084]
ENSG00000119900	616.4167547	1040.66801	-0.756022206	1.15E-15	4.51E-14	OGFRL1	6	71288803	71308950	+	9051	protein_coding	opioid growth factor receptor like 1 [Source:HGNC Symbol;Acc:HGNC:21378]
ENSG00000262454	336.5549237	568.4291157	-0.755317341	4.54E-11	9.90E-10	MIR193BHG	16	14301389	14331067	+	6049	lincRNA	MIR193B host gene [Source:HGNC Symbol;Acc:HGNC:51945]
ENSG00000133794	233.6096628	394.7912201	-0.755289627	2.34E-09	3.81E-08	ARNTL	11	13276652	13387266	+	6726	protein_coding	aryl hydrocarbon receptor nuclear translocator like [Source:HGNC Symbol;Acc:HGNC:701]
ENSG00000124882	2325.693958	3924.274699	-0.754982898	9.33E-19	5.02E-17	EREG	4	74365143	74388751	+	5717	protein_coding	epiregulin [Source:HGNC Symbol;Acc:HGNC:3443]
ENSG00000112186	276.3859633	465.5964609	-0.754728714	4.03E-09	6.35E-08	CAP2	6	17393216	17557792	+	3637	protein_coding	cyclase associated actin cytoskeleton regulatory protein 2 [Source:HGNC Symbol;Acc:HGNC:20039]
ENSG00000197170	1146.193718	1933.666886	-0.754268739	9.07E-23	6.87E-21	PSMD12	17	67337916	67366627	-	5364	protein_coding	proteasome 26S subunit, non-ATPase 12 [Source:HGNC Symbol;Acc:HGNC:9557]
ENSG00000105810	2539.155853	4282.146016	-0.753350524	1.69E-29	2.13E-27	CDK6	7	92604921	92836594	-	12260	protein_coding	cyclin dependent kinase 6 [Source:HGNC Symbol;Acc:HGNC:1777]
ENSG00000117318	2221.089188	3742.640753	-0.753026496	1.87E-05	0.000138653	ID3	1	23557918	23559794	-	1797	protein_coding	inhibitor of DNA binding 3, HLH protein [Source:HGNC Symbol;Acc:HGNC:5362]
ENSG00000144677	355.7759488	599.732544	-0.751503205	8.96E-13	2.51E-11	CTDSPL	3	37861960	37984469	+	5796	protein_coding	CTD small phosphatase like [Source:HGNC Symbol;Acc:HGNC:16890]
ENSG00000266469	99.21235692	166.5085288	-0.748412837	3.10E-05	0.000217461	AC005288.1	17	39401793	39406233	+	860	antisense_RNA
ENSG00000246203	48.69438032	82.52689044	-0.748356249	0.005317697	0.019465159	AL353807.3	1	155614726	155660245	-	2505	unprocessed_pseudogene
ENSG00000261040	71.98341649	121.3358142	-0.746907237	0.000797573	0.003802894	WFDC21P	17	60083566	60091885	-	1099	processed_transcript	WAP four-disulfide core domain 21, pseudogene [Source:HGNC Symbol;Acc:HGNC:50357]
ENSG00000136816	731.9497596	1228.364066	-0.746227915	7.40E-18	3.64E-16	TOR1B	9	129803153	129811281	+	2911	protein_coding	torsin family 1 member B [Source:HGNC Symbol;Acc:HGNC:11995]
ENSG00000185499	2234.129089	3744.603473	-0.746159725	2.28E-19	1.31E-17	MUC1	1	155185824	155192916	-	4717	protein_coding	mucin 1, cell surface associated [Source:HGNC Symbol;Acc:HGNC:7508]
ENSG00000108771	105.3725161	176.7442296	-0.744831656	4.07E-05	0.000277747	DHX58	17	42101404	42112733	-	3843	protein_coding	DExH-box helicase 58 [Source:HGNC Symbol;Acc:HGNC:29517]
ENSG00000137275	438.8618477	734.1877072	-0.744625976	5.95E-14	1.93E-12	RIPK1	6	3063991	3115187	+	4231	protein_coding	receptor interacting serine/threonine kinase 1 [Source:HGNC Symbol;Acc:HGNC:10019]
ENSG00000006606	130.5230124	218.8492585	-0.743982077	3.20E-06	2.89E-05	CCL26	7	75769533	75789896	-	706	protein_coding	C-C motif chemokine ligand 26 [Source:HGNC Symbol;Acc:HGNC:10625]
ENSG00000173598	812.6057472	1360.514738	-0.743375663	8.37E-21	5.37E-19	NUDT4	12	93377883	93408146	+	10078	protein_coding	nudix hydrolase 4 [Source:HGNC Symbol;Acc:HGNC:8051]
ENSG00000134265	411.4471691	688.9098007	-0.74322719	2.35E-14	8.03E-13	NAPG	18	10525905	10552761	+	5586	protein_coding	NSF attachment protein gamma [Source:HGNC Symbol;Acc:HGNC:7642]
ENSG00000119396	1682.001978	2816.361198	-0.742888828	3.31E-28	3.78E-26	RAB14	9	121178137	121223014	-	4304	protein_coding	RAB14, member RAS oncogene family [Source:HGNC Symbol;Acc:HGNC:16524]
ENSG00000127884	2733.99357	4570.680413	-0.741775562	5.20E-33	8.16E-31	ECHS1	10	133362480	133373689	-	1617	protein_coding	enoyl-CoA hydratase, short chain 1 [Source:HGNC Symbol;Acc:HGNC:3151]
ENSG00000139083	125.1435151	209.2082013	-0.738403845	8.86E-06	7.10E-05	ETV6	12	11649854	11895402	+	7075	protein_coding	ETS variant 6 [Source:HGNC Symbol;Acc:HGNC:3495]
ENSG00000165417	716.2946657	1194.96254	-0.738199394	4.48E-16	1.83E-14	GTF2A1	14	81175452	81221377	-	6819	protein_coding	general transcription factor IIA subunit 1 [Source:HGNC Symbol;Acc:HGNC:4646]
ENSG00000115053	8021.449688	13374.16961	-0.737653307	2.20E-25	2.01E-23	NCL	2	231453531	231483641	-	6929	protein_coding	nucleolin [Source:HGNC Symbol;Acc:HGNC:7667]
ENSG00000169084	358.5374841	597.4311764	-0.735795564	3.06E-11	6.85E-10	DHRSX	X	2219516	2502805	-	3620	protein_coding	dehydrogenase/reductase X-linked [Source:HGNC Symbol;Acc:HGNC:18399]
ENSG00000160345	225.7909642	373.980853	-0.735127952	1.58E-07	1.89E-06	C9orf116	9	135495181	135501734	-	1864	protein_coding	chromosome 9 open reading frame 116 [Source:HGNC Symbol;Acc:HGNC:28435]
ENSG00000138592	1539.740643	2562.830058	-0.733705395	2.49E-25	2.24E-23	USP8	15	50424380	50514419	+	20639	protein_coding	ubiquitin specific peptidase 8 [Source:HGNC Symbol;Acc:HGNC:12631]
ENSG00000049449	5266.159347	8753.938796	-0.733188073	5.60E-33	8.71E-31	RCN1	11	31812391	32105755	+	7225	protein_coding	reticulocalbin 1 [Source:HGNC Symbol;Acc:HGNC:9934]
ENSG00000172780	117.4708819	195.3658548	-0.732751733	7.14E-05	0.000460971	RAB43	3	129087569	129122801	-	4991	protein_coding	RAB43, member RAS oncogene family [Source:HGNC Symbol;Acc:HGNC:19983]
ENSG00000111145	539.022307	895.8924908	-0.732206643	3.70E-15	1.39E-13	ELK3	12	96194382	96269835	+	4648	protein_coding	ELK3, ETS transcription factor [Source:HGNC Symbol;Acc:HGNC:3325]
ENSG00000172379	93.86492774	156.2807157	-0.732048697	0.000256155	0.001413808	ARNT2	15	80404350	80597937	+	7741	protein_coding	aryl hydrocarbon receptor nuclear translocator 2 [Source:HGNC Symbol;Acc:HGNC:16876]
ENSG00000166532	888.3856123	1474.997203	-0.731844991	2.63E-17	1.19E-15	RIMKLB	12	8681600	8783095	+	8619	protein_coding	ribosomal modification protein rimK like family member B [Source:HGNC Symbol;Acc:HGNC:29228]
ENSG00000117054	1016.930352	1688.624542	-0.730568097	9.98E-21	6.36E-19	ACADM	1	75724347	75787575	+	4783	protein_coding	acyl-CoA dehydrogenase, C-4 to C-12 straight chain [Source:HGNC Symbol;Acc:HGNC:89]
ENSG00000241945	167.5235782	276.7036101	-0.730093223	6.86E-06	5.65E-05	PWP2	21	44107290	44131181	+	6922	protein_coding	PWP2, small subunit processome component [Source:HGNC Symbol;Acc:HGNC:9711]
ENSG00000065833	333.2608896	552.229809	-0.729797882	2.96E-10	5.60E-09	ME1	6	83210389	83431071	-	3371	protein_coding	malic enzyme 1 [Source:HGNC Symbol;Acc:HGNC:6983]
ENSG00000176244	59.1165564	98.1446887	-0.729293743	0.001708106	0.007352689	ACBD7	10	15077523	15088776	-	1498	protein_coding	acyl-CoA binding domain containing 7 [Source:HGNC Symbol;Acc:HGNC:17715]
ENSG00000176853	982.2745869	1629.525068	-0.729159473	3.31E-20	2.01E-18	FAM91A1	8	123768456	123815452	+	7246	protein_coding	family with sequence similarity 91 member A1 [Source:HGNC Symbol;Acc:HGNC:26306]
ENSG00000174628	43.0759229	71.96502575	-0.728078251	0.009618903	0.032168563	IQCK	16	19716456	19858467	+	4993	protein_coding	IQ motif containing K [Source:HGNC Symbol;Acc:HGNC:28556]
ENSG00000031691	221.153458	367.4045542	-0.727572522	1.14E-06	1.14E-05	CENPQ	6	49463378	49493107	+	1733	protein_coding	centromere protein Q [Source:HGNC Symbol;Acc:HGNC:21347]
ENSG00000148926	1835.919272	3040.235811	-0.727312236	1.20E-05	9.39E-05	ADM	11	10304680	10307397	+	2718	protein_coding	adrenomedullin [Source:HGNC Symbol;Acc:HGNC:259]
ENSG00000119640	166.3745129	276.1040825	-0.727234781	2.63E-06	2.43E-05	ACYP1	14	75053221	75069483	-	1841	protein_coding	acylphosphatase 1 [Source:HGNC Symbol;Acc:HGNC:179]
ENSG00000108953	6881.022028	11390.95813	-0.727194106	1.12E-38	2.58E-36	YWHAE	17	1344272	1400378	-	3847	protein_coding	tyrosine 3-monooxygenase/tryptophan 5-monooxygenase activation protein epsilon [Source:HGNC Symbol;Acc:HGNC:12851]
ENSG00000129657	1007.823371	1667.850928	-0.727169389	1.15E-17	5.49E-16	SEC14L1	17	77086716	77217101	+	10850	protein_coding	SEC14 like lipid binding 1 [Source:HGNC Symbol;Acc:HGNC:10698]
ENSG00000111647	473.3698559	783.818466	-0.726045072	1.44E-14	5.08E-13	UHRF1BP1L	12	100028455	100142848	-	6616	protein_coding	UHRF1 binding protein 1 like [Source:HGNC Symbol;Acc:HGNC:29102]
ENSG00000162695	583.001691	966.9208879	-0.72588985	1.49E-11	3.49E-10	SLC30A7	1	100896076	100981753	+	8376	protein_coding	solute carrier family 30 member 7 [Source:HGNC Symbol;Acc:HGNC:19306]
ENSG00000175279	44.39786511	73.42251868	-0.725688585	0.008377842	0.028531915	CENPS	1	10430443	10442809	+	1739	protein_coding	centromere protein S [Source:HGNC Symbol;Acc:HGNC:23163]
ENSG00000110218	728.8322606	1205.054672	-0.725065242	2.98E-14	1.01E-12	PANX1	11	94128928	94181972	+	2769	protein_coding	pannexin 1 [Source:HGNC Symbol;Acc:HGNC:8599]
ENSG00000133704	1099.484599	1815.85223	-0.722619461	7.19E-24	6.09E-22	IPO8	12	30628988	30695986	-	6926	protein_coding	importin 8 [Source:HGNC Symbol;Acc:HGNC:9853]
ENSG00000149218	108.7088281	179.4222866	-0.721690733	5.70E-05	0.000376231	ENDOD1	11	95089810	95132645	+	4687	protein_coding	endonuclease domain containing 1 [Source:HGNC Symbol;Acc:HGNC:29129]
ENSG00000114331	665.4944445	1097.935346	-0.719935455	2.77E-14	9.41E-13	ACAP2	3	195274736	195443078	-	11139	protein_coding	ArfGAP with coiled-coil, ankyrin repeat and PH domains 2 [Source:HGNC Symbol;Acc:HGNC:16469]
ENSG00000140105	1417.799121	2335.56757	-0.719610799	1.70E-19	9.95E-18	WARS	14	100333788	100376805	-	6358	protein_coding	tryptophanyl-tRNA synthetase [Source:HGNC Symbol;Acc:HGNC:12729]
ENSG00000128059	531.4373783	874.1586768	-0.719373845	6.60E-13	1.88E-11	PPAT	4	56393362	56435615	-	5439	protein_coding	phosphoribosyl pyrophosphate amidotransferase [Source:HGNC Symbol;Acc:HGNC:9238]
ENSG00000013503	370.5708865	610.0287513	-0.719210614	3.28E-12	8.42E-11	POLR3B	12	106357658	106510198	+	4858	protein_coding	RNA polymerase III subunit B [Source:HGNC Symbol;Acc:HGNC:30348]
ENSG00000101557	1590.10941	2617.174006	-0.719085889	2.05E-23	1.67E-21	USP14	18	158383	214629	+	5987	protein_coding	ubiquitin specific peptidase 14 [Source:HGNC Symbol;Acc:HGNC:12612]
ENSG00000151012	467.0521934	770.4894753	-0.717942854	1.68E-12	4.45E-11	SLC7A11	4	138164097	138242349	-	9645	protein_coding	solute carrier family 7 member 11 [Source:HGNC Symbol;Acc:HGNC:11059]
ENSG00000131323	722.5831532	1187.556701	-0.717856489	5.58E-18	2.77E-16	TRAF3	14	102777476	102911500	+	8263	protein_coding	TNF receptor associated factor 3 [Source:HGNC Symbol;Acc:HGNC:12033]
ENSG00000164219	394.0104224	649.7247181	-0.717297863	4.33E-10	7.97E-09	PGGT1B	5	115204012	115262872	-	10064	protein_coding	protein geranylgeranyltransferase type I subunit beta [Source:HGNC Symbol;Acc:HGNC:8895]
ENSG00000213626	458.6832374	754.534668	-0.716728903	3.49E-12	8.93E-11	LBH	2	30231531	30323730	+	4535	protein_coding	limb bud and heart development [Source:HGNC Symbol;Acc:HGNC:29532]
ENSG00000116752	969.1939085	1590.922069	-0.716127517	3.75E-16	1.54E-14	BCAS2	1	114567557	114581639	-	1299	protein_coding	BCAS2, pre-mRNA processing factor [Source:HGNC Symbol;Acc:HGNC:975]
ENSG00000100722	641.111245	1052.39383	-0.716082423	4.78E-16	1.94E-14	ZC3H14	14	88562909	88627596	+	20977	protein_coding	zinc finger CCCH-type containing 14 [Source:HGNC Symbol;Acc:HGNC:20509]
ENSG00000173218	691.2305745	1134.550281	-0.714957583	4.98E-19	2.77E-17	VANGL1	1	115641953	115698224	+	9062	protein_coding	VANGL planar cell polarity protein 1 [Source:HGNC Symbol;Acc:HGNC:15512]
ENSG00000139350	508.3666829	833.4793327	-0.71487572	3.56E-14	1.18E-12	NEDD1	12	96907223	96953777	+	4463	protein_coding	neural precursor cell expressed, developmentally down-regulated 1 [Source:HGNC Symbol;Acc:HGNC:7723]
ENSG00000112081	6418.791239	10531.17169	-0.714236388	8.23E-32	1.23E-29	SRSF3	6	36594353	36605600	+	7118	protein_coding	serine and arginine rich splicing factor 3 [Source:HGNC Symbol;Acc:HGNC:10785]
ENSG00000052802	923.664669	1516.287815	-0.713027418	1.03E-11	2.48E-10	MSMO1	4	165327623	165343160	+	2892	protein_coding	methylsterol monooxygenase 1 [Source:HGNC Symbol;Acc:HGNC:10545]
ENSG00000163249	619.0054798	1013.52214	-0.712113422	2.29E-16	9.69E-15	CCNYL1	2	207711540	207761839	+	4707	protein_coding	cyclin Y like 1 [Source:HGNC Symbol;Acc:HGNC:26868]
ENSG00000198610	60.54444975	98.37902388	-0.711922525	0.009289178	0.031210915	AKR1C4	10	5195462	5218949	+	1914	protein_coding	aldo-keto reductase family 1 member C4 [Source:HGNC Symbol;Acc:HGNC:387]
ENSG00000156510	1624.43558	2662.045098	-0.711568895	6.50E-26	6.27E-24	HKDC1	10	69220303	69267559	+	4259	protein_coding	hexokinase domain containing 1 [Source:HGNC Symbol;Acc:HGNC:23302]
ENSG00000242498	590.5301295	965.6011699	-0.711385269	7.11E-15	2.59E-13	ARPIN	15	89895006	89912956	-	8594	protein_coding	actin related protein 2/3 complex inhibitor [Source:HGNC Symbol;Acc:HGNC:28782]
ENSG00000099994	90.4327613	148.125911	-0.711149824	0.000282529	0.001545543	SUSD2	22	24181259	24189110	+	5279	protein_coding	sushi domain containing 2 [Source:HGNC Symbol;Acc:HGNC:30667]
ENSG00000120437	1192.619123	1952.668916	-0.710889798	2.43E-13	7.39E-12	ACAT2	6	159760328	159779055	+	4299	protein_coding	acetyl-CoA acetyltransferase 2 [Source:HGNC Symbol;Acc:HGNC:94]
ENSG00000149573	136.5152633	224.1339751	-0.709872811	2.65E-05	0.000188405	MPZL2	11	118253403	118264536	-	4753	protein_coding	myelin protein zero like 2 [Source:HGNC Symbol;Acc:HGNC:3496]
ENSG00000103021	315.5096348	514.9142678	-0.709555123	7.90E-10	1.40E-08	CCDC113	16	58231157	58283836	+	5927	protein_coding	coiled-coil domain containing 113 [Source:HGNC Symbol;Acc:HGNC:25002]
ENSG00000184227	64.49841725	105.3051953	-0.709208421	0.001473742	0.006483984	ACOT1	14	73537114	73543794	+	1713	protein_coding	acyl-CoA thioesterase 1 [Source:HGNC Symbol;Acc:HGNC:33128]
ENSG00000168806	395.2770053	644.7632981	-0.708231411	1.20E-11	2.86E-10	LCMT2	15	43323649	43330605	-	6957	protein_coding	leucine carboxyl methyltransferase 2 [Source:HGNC Symbol;Acc:HGNC:17558]
ENSG00000162517	415.5019395	677.4775173	-0.707807896	3.93E-12	9.96E-11	PEF1	1	31629862	31644896	-	2227	protein_coding	penta-EF-hand domain containing 1 [Source:HGNC Symbol;Acc:HGNC:30009]
ENSG00000112294	514.147854	838.7797647	-0.706909941	6.64E-15	2.42E-13	ALDH5A1	6	24494852	24537207	+	5525	protein_coding	aldehyde dehydrogenase 5 family member A1 [Source:HGNC Symbol;Acc:HGNC:408]
ENSG00000147124	362.858627	592.9010228	-0.706682858	1.61E-11	3.75E-10	ZNF41	X	47445879	47482946	-	4784	protein_coding	zinc finger protein 41 [Source:HGNC Symbol;Acc:HGNC:13107]
ENSG00000143384	7170.187155	11703.43351	-0.706656478	1.15E-30	1.61E-28	MCL1	1	150574551	150579738	-	4371	protein_coding	MCL1, BCL2 family apoptosis regulator [Source:HGNC Symbol;Acc:HGNC:6943]
ENSG00000167881	2179.099097	3557.489699	-0.7064436	1.35E-27	1.49E-25	SRP68	17	76038775	76072653	-	7641	protein_coding	signal recognition particle 68 [Source:HGNC Symbol;Acc:HGNC:11302]
ENSG00000107771	239.1572481	390.5719408	-0.706041925	4.15E-08	5.52E-07	CCSER2	10	84328586	84518521	+	8424	protein_coding	coiled-coil serine rich protein 2 [Source:HGNC Symbol;Acc:HGNC:29197]
ENSG00000253669	213.5457262	348.577201	-0.705952492	5.87E-08	7.62E-07	AP003356.1	8	102805517	102809971	+	2829	lincRNA
ENSG00000196663	210.3467241	342.605526	-0.705906018	1.37E-07	1.66E-06	TECPR2	14	102362963	102502481	+	9384	protein_coding	tectonin beta-propeller repeat containing 2 [Source:HGNC Symbol;Acc:HGNC:19957]
ENSG00000135069	1399.491983	2281.928753	-0.705423696	8.64E-21	5.52E-19	PSAT1	9	78297143	78330093	+	2188	protein_coding	phosphoserine aminotransferase 1 [Source:HGNC Symbol;Acc:HGNC:19129]
ENSG00000163389	246.1506233	400.5447594	-0.704153083	1.15E-07	1.41E-06	POGLUT1	3	119468938	119494708	+	7097	protein_coding	protein O-glucosyltransferase 1 [Source:HGNC Symbol;Acc:HGNC:22954]
ENSG00000141401	3011.79531	4903.236507	-0.703983648	1.93E-29	2.42E-27	IMPA2	18	11981025	12030883	+	3825	protein_coding	inositol monophosphatase 2 [Source:HGNC Symbol;Acc:HGNC:6051]
ENSG00000161618	382.813047	621.9667909	-0.703894609	4.05E-08	5.40E-07	ALDH16A1	19	49453169	49471048	+	4643	protein_coding	aldehyde dehydrogenase 16 family member A1 [Source:HGNC Symbol;Acc:HGNC:28114]
ENSG00000079332	4491.609102	7318.423989	-0.703707186	5.27E-30	6.75E-28	SAR1A	10	70147289	70170523	-	6914	protein_coding	secretion associated Ras related GTPase 1A [Source:HGNC Symbol;Acc:HGNC:10534]
ENSG00000124145	2300.022452	3743.569874	-0.702559438	1.81E-22	1.33E-20	SDC4	20	45325288	45348424	-	2613	protein_coding	syndecan 4 [Source:HGNC Symbol;Acc:HGNC:10661]
ENSG00000109686	643.0918259	1045.425233	-0.702236143	2.99E-15	1.13E-13	SH3D19	4	151102751	151325632	-	7789	protein_coding	SH3 domain containing 19 [Source:HGNC Symbol;Acc:HGNC:30418]
ENSG00000144357	399.7482266	651.0865287	-0.70205079	2.16E-10	4.19E-09	UBR3	2	169827458	170084131	+	10063	protein_coding	ubiquitin protein ligase E3 component n-recognin 3 (putative) [Source:HGNC Symbol;Acc:HGNC:30467]
ENSG00000166200	1824.815312	2969.433709	-0.701527275	2.80E-23	2.23E-21	COPS2	15	49106068	49155661	-	7510	protein_coding	COP9 signalosome subunit 2 [Source:HGNC Symbol;Acc:HGNC:30747]
ENSG00000248367	64.51867725	104.9236212	-0.700293811	0.003726546	0.014329733	AC008610.1	5	180293245	180295253	+	393	antisense_RNA
ENSG00000139163	804.2228103	1307.557689	-0.699960468	7.97E-14	2.54E-12	ETNK1	12	22625075	22690665	+	8191	protein_coding	ethanolamine kinase 1 [Source:HGNC Symbol;Acc:HGNC:24649]
ENSG00000271425	63.1106846	103.4032551	-0.698753185	0.008393077	0.028578163	NBPF10	1	146064699	146144804	-	13249	protein_coding	NBPF member 10 [Source:HGNC Symbol;Acc:HGNC:31992]
ENSG00000135249	355.943569	578.5989394	-0.697594612	2.23E-09	3.64E-08	RINT1	7	105532085	105567677	+	3655	protein_coding	RAD50 interactor 1 [Source:HGNC Symbol;Acc:HGNC:21876]
ENSG00000138448	1359.165757	2207.25453	-0.697591583	2.98E-20	1.82E-18	ITGAV	2	186590065	186680901	+	8211	protein_coding	integrin subunit alpha V [Source:HGNC Symbol;Acc:HGNC:6150]
ENSG00000138160	1032.483574	1675.544374	-0.69678768	5.55E-19	3.06E-17	KIF11	10	92593286	92655395	+	4860	protein_coding	kinesin family member 11 [Source:HGNC Symbol;Acc:HGNC:6388]
ENSG00000167671	1554.779176	2518.683314	-0.696597525	2.36E-27	2.53E-25	UBXN6	19	4444999	4457822	-	5275	protein_coding	UBX domain protein 6 [Source:HGNC Symbol;Acc:HGNC:14928]
ENSG00000205571	113.8016512	184.98337	-0.695936329	0.000106124	0.000653156	SMN2	5	70049612	70078522	+	3011	protein_coding	survival of motor neuron 2, centromeric [Source:HGNC Symbol;Acc:HGNC:11118]
ENSG00000104626	428.8555216	694.7918606	-0.695316863	4.23E-12	1.07E-10	ERI1	8	9002147	9116746	+	6385	protein_coding	exoribonuclease 1 [Source:HGNC Symbol;Acc:HGNC:23994]
ENSG00000158987	113.4534874	183.6101672	-0.695233272	8.46E-05	0.000536336	RAPGEF6	5	131423921	131635236	-	11125	protein_coding	Rap guanine nucleotide exchange factor 6 [Source:HGNC Symbol;Acc:HGNC:20655]
ENSG00000180773	789.2238211	1279.088414	-0.694973616	4.15E-17	1.85E-15	SLC36A4	11	93144171	93197964	-	9685	protein_coding	solute carrier family 36 member 4 [Source:HGNC Symbol;Acc:HGNC:19660]
ENSG00000273820	54.67611317	88.23522829	-0.694866084	0.004120083	0.015631334	USP27X	X	49879948	49882565	+	2618	protein_coding	ubiquitin specific peptidase 27, X-linked [Source:HGNC Symbol;Acc:HGNC:13486]
ENSG00000106692	462.3905534	747.2245256	-0.69294399	6.42E-13	1.83E-11	FKTN	9	105558130	105641118	+	8032	protein_coding	fukutin [Source:HGNC Symbol;Acc:HGNC:3622]
ENSG00000114784	563.3126472	909.0617892	-0.691569569	3.39E-12	8.67E-11	EIF1B	3	40309684	40312424	+	1912	protein_coding	eukaryotic translation initiation factor 1B [Source:HGNC Symbol;Acc:HGNC:30792]
ENSG00000159176	7127.886565	11504.97444	-0.691046319	1.67E-24	1.45E-22	CSRP1	1	201483530	201509456	-	10318	protein_coding	cysteine and glycine rich protein 1 [Source:HGNC Symbol;Acc:HGNC:2469]
ENSG00000113300	1346.655312	2175.169857	-0.690854509	9.34E-24	7.83E-22	CNOT6	5	180494412	180578405	+	6586	protein_coding	CCR4-NOT transcription complex subunit 6 [Source:HGNC Symbol;Acc:HGNC:14099]
ENSG00000091436	710.7063853	1146.208936	-0.690343189	1.47E-17	6.94E-16	MAP3K20	2	173075435	173268010	+	13799	protein_coding	mitogen-activated protein kinase kinase kinase 20 [Source:HGNC Symbol;Acc:HGNC:17797]
ENSG00000204264	1485.564284	2396.841908	-0.689560776	3.73E-16	1.54E-14	PSMB8	6	32840717	32844703	-	2006	protein_coding	proteasome subunit beta 8 [Source:HGNC Symbol;Acc:HGNC:9545]
ENSG00000117139	2370.915687	3823.144556	-0.688653706	2.22E-25	2.02E-23	KDM5B	1	202724491	202809470	-	12092	protein_coding	lysine demethylase 5B [Source:HGNC Symbol;Acc:HGNC:18039]
ENSG00000089195	438.0488251	705.427534	-0.688513167	3.35E-10	6.29E-09	TRMT6	20	5937235	5950558	-	3776	protein_coding	tRNA methyltransferase 6 [Source:HGNC Symbol;Acc:HGNC:20900]
ENSG00000116039	83.11767911	133.2211448	-0.687187565	0.001440034	0.006349089	ATP6V1B1	2	70935882	70965406	+	2653	protein_coding	ATPase H+ transporting V1 subunit B1 [Source:HGNC Symbol;Acc:HGNC:853]
ENSG00000164403	378.7542637	608.6981717	-0.687094377	2.18E-10	4.21E-09	SHROOM1	5	132822141	132830898	-	4420	protein_coding	shroom family member 1 [Source:HGNC Symbol;Acc:HGNC:24084]
ENSG00000198431	8851.698893	14252.86192	-0.687038491	1.35E-36	2.78E-34	TXNRD1	12	104215779	104350305	+	6708	protein_coding	thioredoxin reductase 1 [Source:HGNC Symbol;Acc:HGNC:12437]
ENSG00000076770	501.1669502	806.9467339	-0.686832764	6.53E-12	1.60E-10	MBNL3	X	132369317	132489968	-	12199	protein_coding	muscleblind like splicing regulator 3 [Source:HGNC Symbol;Acc:HGNC:20564]
ENSG00000134852	427.3513197	688.454614	-0.686420476	3.43E-10	6.40E-09	CLOCK	4	55427903	55547138	-	11762	protein_coding	clock circadian regulator [Source:HGNC Symbol;Acc:HGNC:2082]
ENSG00000185885	390.3996963	627.1926256	-0.685701324	2.85E-09	4.58E-08	IFITM1	11	313506	315272	+	1080	protein_coding	interferon induced transmembrane protein 1 [Source:HGNC Symbol;Acc:HGNC:5412]
ENSG00000102078	164.5405116	264.0406148	-0.684390856	6.04E-06	5.06E-05	SLC25A14	X	130339888	130373361	+	3009	protein_coding	solute carrier family 25 member 14 [Source:HGNC Symbol;Acc:HGNC:10984]
ENSG00000118503	525.928171	843.5766369	-0.684169176	6.51E-08	8.39E-07	TNFAIP3	6	137867188	137883312	+	5051	protein_coding	TNF alpha induced protein 3 [Source:HGNC Symbol;Acc:HGNC:11896]
ENSG00000183864	867.5908498	1391.01608	-0.682461033	3.34E-13	9.95E-12	TOB2	22	41433492	41447023	-	4565	protein_coding	transducer of ERBB2, 2 [Source:HGNC Symbol;Acc:HGNC:11980]
ENSG00000114686	2101.539388	3371.991139	-0.68196961	6.12E-24	5.21E-22	MRPL3	3	131462212	131502983	-	2715	protein_coding	mitochondrial ribosomal protein L3 [Source:HGNC Symbol;Acc:HGNC:10379]
ENSG00000073921	5026.680462	8064.333556	-0.681538701	9.35E-26	8.87E-24	PICALM	11	85957684	86069882	-	5833	protein_coding	phosphatidylinositol binding clathrin assembly protein [Source:HGNC Symbol;Acc:HGNC:15514]
ENSG00000103494	233.6888025	374.9434797	-0.681162715	3.48E-08	4.70E-07	RPGRIP1L	16	53597683	53703938	-	12857	protein_coding	RPGRIP1 like [Source:HGNC Symbol;Acc:HGNC:29168]
ENSG00000165406	336.3589556	539.2448062	-0.681059584	1.71E-10	3.38E-09	8-Mar	10	45454585	45594906	-	7539	protein_coding	membrane associated ring-CH-type finger 8 [Source:HGNC Symbol;Acc:HGNC:23356]
ENSG00000135899	78.99959024	126.5499833	-0.680591049	0.000969427	0.004496913	SP110	2	230167293	230225729	-	6865	protein_coding	SP110 nuclear body protein [Source:HGNC Symbol;Acc:HGNC:5401]
ENSG00000138780	153.2828691	246.2626208	-0.680374382	2.82E-05	0.000199711	GSTCD	4	105708778	105847728	+	6295	protein_coding	glutathione S-transferase C-terminal domain containing [Source:HGNC Symbol;Acc:HGNC:25806]
ENSG00000133193	468.8864671	750.8100115	-0.680218338	1.22E-11	2.89E-10	FAM104A	17	73207353	73236753	-	3162	protein_coding	family with sequence similarity 104 member A [Source:HGNC Symbol;Acc:HGNC:25918]
ENSG00000163840	501.0663734	802.5960513	-0.679667174	9.68E-14	3.07E-12	DTX3L	3	122564238	122575203	+	5868	protein_coding	deltex E3 ubiquitin ligase 3L [Source:HGNC Symbol;Acc:HGNC:30323]
ENSG00000131876	2498.711596	4004.204383	-0.679630782	2.19E-25	2.01E-23	SNRPA1	15	101281510	101295282	-	3669	protein_coding	small nuclear ribonucleoprotein polypeptide A' [Source:HGNC Symbol;Acc:HGNC:11152]
ENSG00000214182	88.91969089	141.2368563	-0.679280272	0.007100768	0.024844058	PTMAP5	13	81689911	81691072	+	1162	transcribed_processed_pseudogene	prothymosin, alpha pseudogene 5 [Source:HGNC Symbol;Acc:HGNC:9628]
ENSG00000119508	311.2345567	497.844845	-0.678673479	1.82E-06	1.73E-05	NR4A3	9	99821855	99866891	+	6314	protein_coding	nuclear receptor subfamily 4 group A member 3 [Source:HGNC Symbol;Acc:HGNC:7982]
ENSG00000136938	1940.504418	3103.571248	-0.678330361	7.41E-18	3.64E-16	ANP32B	9	97983361	98015943	+	1850	protein_coding	acidic nuclear phosphoprotein 32 family member B [Source:HGNC Symbol;Acc:HGNC:16677]
ENSG00000112096	4116.669996	6585.939877	-0.677995633	4.33E-16	1.78E-14	SOD2	6	159669057	159762529	-	18985	protein_coding	superoxide dismutase 2 [Source:HGNC Symbol;Acc:HGNC:11180]
ENSG00000236814	49.01022956	77.82883858	-0.676281635	0.013466756	0.042362638	AC046176.1	8	56050038	56051207	-	1170	processed_pseudogene
ENSG00000074695	5318.063471	8500.418502	-0.67599151	1.48E-23	1.23E-21	LMAN1	18	59327823	59359962	-	6767	protein_coding	lectin, mannose binding 1 [Source:HGNC Symbol;Acc:HGNC:6631]
ENSG00000075624	65510.26941	104661.0625	-0.675961589	2.46E-25	2.22E-23	ACTB	7	5527151	5563784	-	3256	protein_coding	actin beta [Source:HGNC Symbol;Acc:HGNC:132]
ENSG00000170473	817.9503452	1306.941839	-0.67587046	2.36E-14	8.03E-13	PYM1	12	55901413	55932618	-	2425	protein_coding	PYM homolog 1, exon junction complex associated factor [Source:HGNC Symbol;Acc:HGNC:30258]
ENSG00000172175	685.1179081	1095.52586	-0.67580208	8.98E-14	2.86E-12	MALT1	18	58671386	58754477	+	10850	protein_coding	MALT1 paracaspase [Source:HGNC Symbol;Acc:HGNC:6819]
ENSG00000237686	144.5241808	230.8873946	-0.675776857	5.97E-05	0.000392344	AL109615.3	6	43995723	44074652	-	2296	antisense_RNA
ENSG00000187514	12416.7691	19827.01783	-0.675204636	5.45E-34	9.14E-32	PTMA	2	231706895	231713541	+	3378	protein_coding	prothymosin, alpha [Source:HGNC Symbol;Acc:HGNC:9623]
ENSG00000143153	4277.61965	6828.686394	-0.67494792	1.16E-23	9.67E-22	ATP1B1	1	169105697	169132722	+	2962	protein_coding	ATPase Na+/K+ transporting subunit beta 1 [Source:HGNC Symbol;Acc:HGNC:804]
ENSG00000171421	737.4351415	1176.441982	-0.674849386	1.06E-15	4.16E-14	MRPL36	5	1798386	1801366	-	1394	protein_coding	mitochondrial ribosomal protein L36 [Source:HGNC Symbol;Acc:HGNC:14490]
ENSG00000151135	1897.441011	3030.987052	-0.674775943	8.04E-22	5.49E-20	TMEM263	12	106955719	106978778	+	4768	protein_coding	transmembrane protein 263 [Source:HGNC Symbol;Acc:HGNC:28281]
ENSG00000102316	3855.850631	6154.942304	-0.674318205	7.40E-26	7.10E-24	MAGED2	X	54807599	54816012	+	2940	protein_coding	MAGE family member D2 [Source:HGNC Symbol;Acc:HGNC:16353]
ENSG00000232119	869.6589915	1389.139881	-0.674032908	1.30E-14	4.63E-13	MCTS1	X	120594010	120621074	+	2837	protein_coding	MCTS1, re-initiation and release factor [Source:HGNC Symbol;Acc:HGNC:23357]
ENSG00000196975	1908.34191	3042.233692	-0.672919297	8.26E-21	5.32E-19	ANXA4	2	69644425	69827100	+	11048	protein_coding	annexin A4 [Source:HGNC Symbol;Acc:HGNC:542]
ENSG00000124193	2445.381853	3893.09347	-0.670988367	5.86E-22	4.11E-20	SRSF6	20	43457928	43464247	+	4593	protein_coding	serine and arginine rich splicing factor 6 [Source:HGNC Symbol;Acc:HGNC:10788]
ENSG00000132854	341.7026599	543.3563756	-0.670974699	2.71E-09	4.38E-08	KANK4	1	62236979	62319414	-	5980	protein_coding	KN motif and ankyrin repeat domains 4 [Source:HGNC Symbol;Acc:HGNC:27263]
ENSG00000102786	766.9858073	1220.789176	-0.670279375	1.39E-15	5.36E-14	INTS6	13	51354077	51454264	-	25509	protein_coding	integrator complex subunit 6 [Source:HGNC Symbol;Acc:HGNC:14879]
ENSG00000177096	705.0869258	1121.27711	-0.670261825	3.40E-14	1.13E-12	FAM109B	22	42074251	42079441	+	2451	protein_coding	family with sequence similarity 109 member B [Source:HGNC Symbol;Acc:HGNC:27161]
ENSG00000123178	254.3212524	404.8378173	-0.669964813	1.65E-07	1.96E-06	SPRYD7	13	49912706	49936490	-	3340	protein_coding	SPRY domain containing 7 [Source:HGNC Symbol;Acc:HGNC:14297]
ENSG00000100344	222.4154472	354.5298696	-0.669841212	7.67E-07	7.95E-06	PNPLA3	22	43923739	43964488	+	3232	protein_coding	patatin like phospholipase domain containing 3 [Source:HGNC Symbol;Acc:HGNC:18590]
ENSG00000162006	284.8729759	451.9573554	-0.669164437	1.08E-06	1.08E-05	MSLNL	16	769428	783370	-	2356	protein_coding	mesothelin-like [Source:HGNC Symbol;Acc:HGNC:14170]
ENSG00000164695	91.08585516	145.6426301	-0.668636385	0.0013764	0.006099672	CHMP4C	8	81732434	81759515	+	1866	protein_coding	charged multivesicular body protein 4C [Source:HGNC Symbol;Acc:HGNC:30599]
ENSG00000051108	1384.056678	2201.939142	-0.668250355	2.31E-19	1.33E-17	HERPUD1	16	56932048	56944863	+	5155	protein_coding	homocysteine inducible ER protein with ubiquitin like domain 1 [Source:HGNC Symbol;Acc:HGNC:13744]
ENSG00000204616	1213.792904	1926.67493	-0.667882553	6.80E-18	3.36E-16	TRIM31	6	30102897	30113106	-	3535	protein_coding	tripartite motif containing 31 [Source:HGNC Symbol;Acc:HGNC:16289]
ENSG00000086598	4223.725356	6712.110807	-0.667877232	3.55E-27	3.69E-25	TMED2	12	123584531	123598577	+	3830	protein_coding	transmembrane p24 trafficking protein 2 [Source:HGNC Symbol;Acc:HGNC:16996]
ENSG00000030066	4681.717127	7437.856831	-0.667815459	8.31E-29	1.01E-26	NUP160	11	47778087	47848555	-	8576	protein_coding	nucleoporin 160 [Source:HGNC Symbol;Acc:HGNC:18017]
ENSG00000143337	1115.610106	1773.021806	-0.667743414	1.96E-17	9.11E-16	TOR1AIP1	1	179882042	179925000	+	9615	protein_coding	torsin 1A interacting protein 1 [Source:HGNC Symbol;Acc:HGNC:29456]
ENSG00000166128	362.1193742	576.2701634	-0.667238256	6.33E-10	1.14E-08	RAB8B	15	63189469	63267782	+	5200	protein_coding	RAB8B, member RAS oncogene family [Source:HGNC Symbol;Acc:HGNC:30273]
ENSG00000145623	5583.217289	8867.764819	-0.667140524	6.05E-22	4.23E-20	OSMR	5	38845858	38945596	+	7174	protein_coding	oncostatin M receptor [Source:HGNC Symbol;Acc:HGNC:8507]
ENSG00000178295	313.0067805	496.6951331	-0.667068193	9.31E-09	1.39E-07	GEN1	2	17753858	17788941	+	11827	protein_coding	GEN1, Holliday junction 5' flap endonuclease [Source:HGNC Symbol;Acc:HGNC:26881]
ENSG00000242779	166.0314309	263.9373793	-0.665579798	1.64E-05	0.000123762	ZNF702P	19	52968251	53037898	-	4769	transcribed_processed_pseudogene	zinc finger protein 702, pseudogene [Source:HGNC Symbol;Acc:HGNC:25775]
ENSG00000197601	1257.10865	1993.770942	-0.663747854	4.84E-16	1.96E-14	FAR1	11	13668670	13732346	+	7501	protein_coding	fatty acyl-CoA reductase 1 [Source:HGNC Symbol;Acc:HGNC:26222]
ENSG00000263465	510.9055053	808.3388967	-0.663260437	2.17E-12	5.69E-11	SRSF8	11	95067197	95071224	+	4028	protein_coding	serine and arginine rich splicing factor 8 [Source:HGNC Symbol;Acc:HGNC:16988]
ENSG00000126749	107.7145479	170.1019179	-0.659679838	0.000178572	0.001031071	EMG1	12	6970893	6979941	+	5600	protein_coding	EMG1, N1-specific pseudouridine methyltransferase [Source:HGNC Symbol;Acc:HGNC:16912]
ENSG00000161547	1798.529644	2839.81692	-0.659542861	8.70E-13	2.44E-11	SRSF2	17	76734115	76737374	-	3017	protein_coding	serine and arginine rich splicing factor 2 [Source:HGNC Symbol;Acc:HGNC:10783]
ENSG00000221930	74.25676	117.0350053	-0.659370873	0.002327999	0.009616011	FAM45BP	X	130494965	130496588	+	1624	transcribed_processed_pseudogene	family with sequence similarity 45 member B, pseudogene [Source:HGNC Symbol;Acc:HGNC:30886]
ENSG00000137693	4802.084218	7577.713616	-0.658590766	6.08E-27	6.25E-25	YAP1	11	102110461	102233423	+	6296	protein_coding	Yes associated protein 1 [Source:HGNC Symbol;Acc:HGNC:16262]
ENSG00000241935	76.7267811	121.9436088	-0.656975752	0.00464025	0.017356968	HOGA1	10	97584323	97612802	+	4148	protein_coding	4-hydroxy-2-oxoglutarate aldolase 1 [Source:HGNC Symbol;Acc:HGNC:25155]
ENSG00000148943	703.003775	1110.586071	-0.656701089	5.68E-12	1.41E-10	LIN7C	11	27494576	27506773	-	4688	protein_coding	lin-7 homolog C, crumbs cell polarity complex component [Source:HGNC Symbol;Acc:HGNC:17789]
ENSG00000024526	672.5086807	1061.969922	-0.656200794	5.85E-13	1.68E-11	DEPDC1	1	68474152	68497221	-	5904	protein_coding	DEP domain containing 1 [Source:HGNC Symbol;Acc:HGNC:22949]
ENSG00000101347	363.1633108	571.1145745	-0.655637865	5.30E-10	9.62E-09	SAMHD1	20	36890229	36951843	-	5038	protein_coding	SAM and HD domain containing deoxynucleoside triphosphate triphosphohydrolase 1 [Source:HGNC Symbol;Acc:HGNC:15925]
ENSG00000107537	324.2923033	510.0300242	-0.654738919	1.94E-08	2.74E-07	PHYH	10	13277796	13302412	-	3381	protein_coding	phytanoyl-CoA 2-hydroxylase [Source:HGNC Symbol;Acc:HGNC:8940]
ENSG00000134970	1336.154484	2106.019843	-0.65449544	2.60E-17	1.18E-15	TMED7	5	115613508	115632992	-	3894	protein_coding	transmembrane p24 trafficking protein 7 [Source:HGNC Symbol;Acc:HGNC:24253]
ENSG00000205220	108.9163627	171.4515942	-0.654390422	0.000931345	0.004342422	PSMB10	16	67934502	67937087	-	1853	protein_coding	proteasome subunit beta 10 [Source:HGNC Symbol;Acc:HGNC:9538]
ENSG00000068903	375.312761	588.7788516	-0.654125002	4.36E-09	6.83E-08	SIRT2	19	38878555	38899862	-	6224	protein_coding	sirtuin 2 [Source:HGNC Symbol;Acc:HGNC:10886]
ENSG00000135776	649.2604323	1021.245679	-0.654044807	7.67E-14	2.45E-12	ABCB10	1	229516582	229558695	-	4256	protein_coding	ATP binding cassette subfamily B member 10 [Source:HGNC Symbol;Acc:HGNC:41]
ENSG00000139438	64.39411557	101.0329937	-0.653952128	0.005913395	0.021319169	FAM222A	12	109714228	109770507	+	3722	protein_coding	family with sequence similarity 222 member A [Source:HGNC Symbol;Acc:HGNC:25915]
ENSG00000141429	1947.462144	3063.68272	-0.653656685	4.81E-20	2.88E-18	GALNT1	18	35581117	35711834	+	5126	protein_coding	polypeptide N-acetylgalactosaminyltransferase 1 [Source:HGNC Symbol;Acc:HGNC:4123]
ENSG00000113594	5195.796438	8171.325288	-0.652947351	3.09E-30	4.14E-28	LIFR	5	38474963	38608354	-	11864	protein_coding	LIF receptor alpha [Source:HGNC Symbol;Acc:HGNC:6597]
ENSG00000008952	3331.339219	5234.139522	-0.651550451	8.51E-23	6.47E-21	SEC62	3	169966635	169998373	+	7928	protein_coding	SEC62 homolog, preprotein translocation factor [Source:HGNC Symbol;Acc:HGNC:11846]
ENSG00000100911	1612.164384	2530.446781	-0.650808496	4.56E-17	2.02E-15	PSME2	14	24143362	24147570	-	3582	protein_coding	proteasome activator subunit 2 [Source:HGNC Symbol;Acc:HGNC:9569]
ENSG00000111912	1073.307041	1685.215432	-0.650530974	1.88E-17	8.73E-16	NCOA7	6	125781161	125932030	+	7820	protein_coding	nuclear receptor coactivator 7 [Source:HGNC Symbol;Acc:HGNC:21081]
ENSG00000213047	251.6544564	396.6905813	-0.649740823	3.07E-06	2.78E-05	DENND1B	1	197504748	197775696	-	13203	protein_coding	DENN domain containing 1B [Source:HGNC Symbol;Acc:HGNC:28404]
ENSG00000198791	910.2869779	1429.408451	-0.649704698	3.00E-14	1.01E-12	CNOT7	8	17224964	17246878	-	10943	protein_coding	CCR4-NOT transcription complex subunit 7 [Source:HGNC Symbol;Acc:HGNC:14101]
ENSG00000166377	184.7578922	290.3409571	-0.649236285	7.75E-06	6.28E-05	ATP9B	18	79069285	79378283	+	14930	protein_coding	ATPase phospholipid transporting 9B (putative) [Source:HGNC Symbol;Acc:HGNC:13541]
ENSG00000167528	538.6967622	844.8541884	-0.649178732	1.20E-10	2.45E-09	ZNF641	12	48337180	48351414	-	8474	protein_coding	zinc finger protein 641 [Source:HGNC Symbol;Acc:HGNC:31834]
ENSG00000171793	1884.629809	2952.735109	-0.648401159	4.74E-20	2.85E-18	CTPS1	1	40979335	41012565	+	5462	protein_coding	CTP synthase 1 [Source:HGNC Symbol;Acc:HGNC:2519]
ENSG00000167460	11927.85684	18684.69061	-0.647325513	2.45E-31	3.53E-29	TPM4	19	16067021	16103005	+	7414	protein_coding	tropomyosin 4 [Source:HGNC Symbol;Acc:HGNC:12013]
ENSG00000167862	419.5402413	655.9072173	-0.647284359	2.25E-08	3.16E-07	MRPL58	17	75012670	75021261	+	1108	protein_coding	mitochondrial ribosomal protein L58 [Source:HGNC Symbol;Acc:HGNC:5359]
ENSG00000115808	507.0836733	795.589746	-0.647087201	1.83E-09	3.06E-08	STRN	2	36843640	36966472	-	8345	protein_coding	striatin [Source:HGNC Symbol;Acc:HGNC:11424]
ENSG00000092010	1775.510228	2779.889805	-0.646992368	5.69E-19	3.13E-17	PSME1	14	24136158	24138967	+	1781	protein_coding	proteasome activator subunit 1 [Source:HGNC Symbol;Acc:HGNC:9568]
ENSG00000013619	810.6600455	1267.050445	-0.646907479	1.32E-12	3.59E-11	MAMLD1	X	150361422	150514178	+	5958	protein_coding	mastermind like domain containing 1 [Source:HGNC Symbol;Acc:HGNC:2568]
ENSG00000103160	473.0241222	741.618817	-0.646617907	6.06E-11	1.29E-09	HSDL1	16	84122146	84145192	-	4507	protein_coding	hydroxysteroid dehydrogenase like 1 [Source:HGNC Symbol;Acc:HGNC:16475]
ENSG00000138794	178.3396947	279.0613726	-0.646550967	1.95E-05	0.000143903	CASP6	4	109688622	109703583	-	1943	protein_coding	caspase 6 [Source:HGNC Symbol;Acc:HGNC:1507]
ENSG00000117620	1010.381112	1580.978133	-0.644850172	3.32E-16	1.38E-14	SLC35A3	1	99969351	100035637	+	18238	protein_coding	solute carrier family 35 member A3 [Source:HGNC Symbol;Acc:HGNC:11023]
ENSG00000149257	7245.795526	11321.91215	-0.644008726	4.85E-30	6.25E-28	SERPINH1	11	75562056	75572783	+	4914	protein_coding	serpin family H member 1 [Source:HGNC Symbol;Acc:HGNC:1546]
ENSG00000094916	3527.700834	5511.601704	-0.643172251	4.92E-22	3.50E-20	CBX5	12	54230940	54280133	-	15040	protein_coding	chromobox 5 [Source:HGNC Symbol;Acc:HGNC:1555]
ENSG00000129084	400.4102974	626.6647981	-0.642516224	2.29E-09	3.75E-08	PSMA1	11	14504874	14643635	-	3301	protein_coding	proteasome subunit alpha 1 [Source:HGNC Symbol;Acc:HGNC:9530]
ENSG00000111678	186.6341714	291.3459791	-0.641307434	5.09E-06	4.35E-05	C12orf57	12	6942978	6946003	+	1806	protein_coding	chromosome 12 open reading frame 57 [Source:HGNC Symbol;Acc:HGNC:29521]
ENSG00000204174	251.9457244	391.726387	-0.641053371	1.23E-06	1.22E-05	NPY4R	10	46461099	46465881	-	1956	protein_coding	neuropeptide Y receptor Y4 [Source:HGNC Symbol;Acc:HGNC:9329]
ENSG00000120162	83.32510074	129.9328664	-0.64021118	0.001868863	0.007939794	MOB3B	9	27325209	27529781	-	7087	protein_coding	MOB kinase activator 3B [Source:HGNC Symbol;Acc:HGNC:23825]
ENSG00000128708	1128.111837	1757.996148	-0.640180298	1.22E-14	4.36E-13	HAT1	2	171922448	171983682	+	6790	protein_coding	histone acetyltransferase 1 [Source:HGNC Symbol;Acc:HGNC:4821]
ENSG00000123975	1500.960367	2342.207048	-0.640088639	1.45E-16	6.30E-15	CKS2	9	89311198	89316703	+	613	protein_coding	CDC28 protein kinase regulatory subunit 2 [Source:HGNC Symbol;Acc:HGNC:2000]
ENSG00000125686	800.4090348	1246.093855	-0.639909386	4.84E-11	1.05E-09	MED1	17	39404285	39451286	-	7330	protein_coding	mediator complex subunit 1 [Source:HGNC Symbol;Acc:HGNC:9234]
ENSG00000104388	1806.608806	2815.70781	-0.63982833	1.97E-24	1.70E-22	RAB2A	8	60516857	60623627	+	5654	protein_coding	RAB2A, member RAS oncogene family [Source:HGNC Symbol;Acc:HGNC:9763]
ENSG00000125968	3731.111966	5810.884817	-0.63939826	1.21E-12	3.33E-11	ID1	20	31605283	31606515	+	1233	protein_coding	inhibitor of DNA binding 1, HLH protein [Source:HGNC Symbol;Acc:HGNC:5360]
ENSG00000181163	19034.24369	29629.32133	-0.638437516	8.19E-20	4.86E-18	NPM1	5	171387116	171411137	+	3828	protein_coding	nucleophosmin [Source:HGNC Symbol;Acc:HGNC:7910]
ENSG00000167767	3793.977765	5904.452076	-0.637939102	4.15E-30	5.39E-28	KRT80	12	52168996	52192000	-	4350	protein_coding	keratin 80 [Source:HGNC Symbol;Acc:HGNC:27056]
ENSG00000140284	886.3515123	1378.602149	-0.637779786	6.04E-12	1.49E-10	SLC27A2	15	50182196	50236395	+	2802	protein_coding	solute carrier family 27 member 2 [Source:HGNC Symbol;Acc:HGNC:10996]
ENSG00000101310	1875.736349	2916.629331	-0.637288476	5.48E-23	4.25E-21	SEC23B	20	18507493	18561415	+	4039	protein_coding	Sec23 homolog B, coat complex II component [Source:HGNC Symbol;Acc:HGNC:10702]
ENSG00000117394	5175.644475	8047.403931	-0.636948547	1.57E-26	1.55E-24	SLC2A1	1	42925375	42959173	-	4721	protein_coding	solute carrier family 2 member 1 [Source:HGNC Symbol;Acc:HGNC:11005]
ENSG00000196793	103.7220228	161.973506	-0.63636484	0.000786766	0.003758026	ZNF239	10	43556344	43574618	-	2509	protein_coding	zinc finger protein 239 [Source:HGNC Symbol;Acc:HGNC:13031]
ENSG00000082438	336.9755424	523.1535595	-0.63584985	3.31E-09	5.27E-08	COBLL1	2	164653624	164843679	-	17178	protein_coding	cordon-bleu WH2 repeat protein like 1 [Source:HGNC Symbol;Acc:HGNC:23571]
ENSG00000109814	1442.56178	2242.472583	-0.635411651	1.18E-18	6.30E-17	UGDH	4	39498755	39528311	-	4045	protein_coding	UDP-glucose 6-dehydrogenase [Source:HGNC Symbol;Acc:HGNC:12525]
ENSG00000278540	2430.356464	3773.58996	-0.634453428	1.02E-17	4.92E-16	ACACA	17	37084988	37406818	-	13008	protein_coding	acetyl-CoA carboxylase alpha [Source:HGNC Symbol;Acc:HGNC:84]
ENSG00000140682	238.9676564	369.4980241	-0.633256353	4.03E-06	3.54E-05	TGFB1I1	16	31471585	31477960	+	5403	protein_coding	transforming growth factor beta 1 induced transcript 1 [Source:HGNC Symbol;Acc:HGNC:11767]
ENSG00000135108	917.6286964	1424.785559	-0.633220778	1.74E-15	6.71E-14	FBXO21	12	117141988	117190531	-	6949	protein_coding	F-box protein 21 [Source:HGNC Symbol;Acc:HGNC:13592]
ENSG00000075234	634.0892756	981.5811273	-0.633139881	4.69E-12	1.18E-10	TTC38	22	46267961	46294008	+	3578	protein_coding	tetratricopeptide repeat domain 38 [Source:HGNC Symbol;Acc:HGNC:26082]
ENSG00000120327	49.23956065	75.93998898	-0.633104245	0.016292924	0.049669636	PCDHB14	5	141222932	141227759	+	4828	protein_coding	protocadherin beta 14 [Source:HGNC Symbol;Acc:HGNC:8685]
ENSG00000228544	75.09304893	115.7590164	-0.63243997	0.004998217	0.018464001	CCDC183-AS1	9	136803927	136808848	-	2386	antisense_RNA	CCDC183 antisense RNA 1 [Source:HGNC Symbol;Acc:HGNC:44105]
ENSG00000154380	3512.097937	5441.335208	-0.631741182	1.07E-22	8.01E-21	ENAH	1	225486835	225653142	-	15044	protein_coding	ENAH, actin regulator [Source:HGNC Symbol;Acc:HGNC:18271]
ENSG00000109971	12268.10047	19006.63743	-0.631626018	1.85E-14	6.44E-13	HSPA8	11	123057489	123063230	-	4849	protein_coding	heat shock protein family A (Hsp70) member 8 [Source:HGNC Symbol;Acc:HGNC:5241]
ENSG00000164032	4821.01395	7470.007698	-0.63128362	2.10E-23	1.69E-21	H2AFZ	4	99948086	99950388	-	2303	protein_coding	H2A histone family member Z [Source:HGNC Symbol;Acc:HGNC:4741]
ENSG00000180535	57.66633223	89.29032095	-0.630849467	0.013096956	0.041395392	BHLHA15	7	98211427	98212979	+	798	protein_coding	basic helix-loop-helix family member a15 [Source:HGNC Symbol;Acc:HGNC:22265]
ENSG00000145391	1774.72321	2749.869721	-0.630687683	3.66E-21	2.42E-19	SETD7	4	139495941	139606699	-	13916	protein_coding	SET domain containing lysine methyltransferase 7 [Source:HGNC Symbol;Acc:HGNC:30412]
ENSG00000196517	757.9034497	1171.937568	-0.630404384	1.81E-09	3.04E-08	SLC6A9	1	43991500	44031467	-	5159	protein_coding	solute carrier family 6 member 9 [Source:HGNC Symbol;Acc:HGNC:11056]
ENSG00000173237	3714.149758	5744.755921	-0.629475658	5.04E-16	2.04E-14	C11orf86	11	66975277	66977004	+	1187	protein_coding	chromosome 11 open reading frame 86 [Source:HGNC Symbol;Acc:HGNC:34442]
ENSG00000144228	240.6297365	372.4967092	-0.629323468	6.26E-07	6.62E-06	SPOPL	2	138501801	138573547	+	6468	protein_coding	speckle type BTB/POZ protein like [Source:HGNC Symbol;Acc:HGNC:27934]
ENSG00000257151	75.76385967	117.2929272	-0.628970339	0.00399932	0.015236765	PWAR6	15	25031873	25036490	+	4618	lincRNA	Prader Willi/Angelman region RNA 6 [Source:HGNC Symbol;Acc:HGNC:49129]
ENSG00000086189	821.9999209	1270.821029	-0.628494035	7.22E-12	1.76E-10	DIMT1	5	62387254	62403939	-	3736	protein_coding	DIM1 dimethyladenosine transferase 1 homolog [Source:HGNC Symbol;Acc:HGNC:30217]
ENSG00000101084	1554.750937	2402.467184	-0.628394134	5.44E-18	2.71E-16	C20orf24	20	36605734	36612557	+	1549	protein_coding	chromosome 20 open reading frame 24 [Source:HGNC Symbol;Acc:HGNC:15870]
ENSG00000102053	77.20445489	119.2313624	-0.627007259	0.004397426	0.016570706	ZC3H12B	X	65366638	65507887	+	7829	protein_coding	zinc finger CCCH-type containing 12B [Source:HGNC Symbol;Acc:HGNC:17407]
ENSG00000083817	59.97818698	92.76782425	-0.626699306	0.007233217	0.025210424	ZNF416	19	57571566	57578927	-	2561	protein_coding	zinc finger protein 416 [Source:HGNC Symbol;Acc:HGNC:20645]
ENSG00000101928	1262.950401	1950.622211	-0.626473201	1.12E-12	3.10E-11	MOSPD1	X	134887626	134915267	-	2675	protein_coding	motile sperm domain containing 1 [Source:HGNC Symbol;Acc:HGNC:25235]
ENSG00000144655	842.8734062	1302.181763	-0.626321845	2.86E-10	5.43E-09	CSRNP1	3	39141855	39154562	-	3214	protein_coding	cysteine and serine rich nuclear protein 1 [Source:HGNC Symbol;Acc:HGNC:14300]
ENSG00000109072	259.063903	400.1136754	-0.626271961	5.06E-05	0.000337393	VTN	17	28367276	28373091	-	2427	protein_coding	vitronectin [Source:HGNC Symbol;Acc:HGNC:12724]
ENSG00000111328	950.7854024	1464.654475	-0.626041743	3.72E-08	4.99E-07	CDK2AP1	12	123260971	123272334	-	3117	protein_coding	cyclin dependent kinase 2 associated protein 1 [Source:HGNC Symbol;Acc:HGNC:14002]
ENSG00000117155	412.9881661	637.3979889	-0.62578052	3.05E-09	4.89E-08	SSX2IP	1	84643707	84690803	-	8639	protein_coding	SSX family member 2 interacting protein [Source:HGNC Symbol;Acc:HGNC:16509]
ENSG00000124198	2319.528681	3579.099104	-0.62544749	8.33E-23	6.37E-21	ARFGEF2	20	48921890	49036693	+	8945	protein_coding	ADP ribosylation factor guanine nucleotide exchange factor 2 [Source:HGNC Symbol;Acc:HGNC:15853]
ENSG00000147400	726.6645802	1119.875451	-0.624157417	7.48E-11	1.57E-09	CETN2	X	152826973	152830777	-	1928	protein_coding	centrin 2 [Source:HGNC Symbol;Acc:HGNC:1867]
ENSG00000169499	1349.624876	2076.115526	-0.623567714	3.46E-15	1.30E-13	PLEKHA2	8	38901235	38973909	+	6325	protein_coding	pleckstrin homology domain containing A2 [Source:HGNC Symbol;Acc:HGNC:14336]
ENSG00000197312	1165.831374	1796.553158	-0.622296978	1.21E-15	4.72E-14	DDI2	1	15617500	15669044	+	12136	protein_coding	DNA damage inducible 1 homolog 2 [Source:HGNC Symbol;Acc:HGNC:24578]
ENSG00000101898	56.05883081	85.99652149	-0.621628833	0.012618639	0.0401555	MCTS2P	20	31547504	31548049	+	546	processed_pseudogene	malignant T-cell amplified sequence 2, pseudogene [Source:HGNC Symbol;Acc:HGNC:49760]
ENSG00000147316	236.4580247	365.2918801	-0.621206234	1.67E-05	0.000125689	MCPH1	8	6406592	6648504	+	9775	protein_coding	microcephalin 1 [Source:HGNC Symbol;Acc:HGNC:6954]
ENSG00000140694	757.5237057	1163.329853	-0.620765736	2.93E-12	7.56E-11	PARN	16	14435701	14632728	-	4382	protein_coding	poly(A)-specific ribonuclease [Source:HGNC Symbol;Acc:HGNC:8609]
ENSG00000103035	1238.959776	1904.76706	-0.620341112	2.29E-18	1.18E-16	PSMD7	16	74296775	74306288	+	2740	protein_coding	proteasome 26S subunit, non-ATPase 7 [Source:HGNC Symbol;Acc:HGNC:9565]
ENSG00000156398	89.55123002	137.9114156	-0.620182556	0.001344723	0.005979241	SFXN2	10	102714538	102743492	+	8034	protein_coding	sideroflexin 2 [Source:HGNC Symbol;Acc:HGNC:16086]
ENSG00000185947	224.8808589	346.0992588	-0.619221013	1.82E-05	0.00013576	ZNF267	16	31873758	31917357	+	6333	protein_coding	zinc finger protein 267 [Source:HGNC Symbol;Acc:HGNC:13060]
ENSG00000165533	209.1336309	320.6139415	-0.617006094	3.36E-06	3.02E-05	TTC8	14	88824153	88881078	+	6257	protein_coding	tetratricopeptide repeat domain 8 [Source:HGNC Symbol;Acc:HGNC:20087]
ENSG00000043143	1984.888867	3040.986187	-0.616417163	1.05E-16	4.60E-15	JADE2	5	134524312	134583230	+	9877	protein_coding	jade family PHD finger 2 [Source:HGNC Symbol;Acc:HGNC:22984]
ENSG00000141030	849.6093441	1302.890656	-0.61607533	4.21E-13	1.23E-11	COPS3	17	17246820	17281293	-	2788	protein_coding	COP9 signalosome subunit 3 [Source:HGNC Symbol;Acc:HGNC:2239]
ENSG00000089356	341.0687155	522.257264	-0.615849205	1.12E-06	1.12E-05	FXYD3	19	35115879	35124324	+	3334	protein_coding	FXYD domain containing ion transport regulator 3 [Source:HGNC Symbol;Acc:HGNC:4027]
ENSG00000271254	297.8451398	456.0102379	-0.615571343	5.59E-08	7.27E-07	AC240274.1	KI270711.1	4612	29626	-	4520	protein_coding
ENSG00000104131	2839.204462	4350.595526	-0.615457295	1.67E-17	7.83E-16	EIF3J	15	44537057	44563029	+	3195	protein_coding	eukaryotic translation initiation factor 3 subunit J [Source:HGNC Symbol;Acc:HGNC:3270]
ENSG00000169955	93.68420458	143.917052	-0.614593335	0.002132256	0.008916238	ZNF747	16	30530367	30535347	-	3936	protein_coding	zinc finger protein 747 [Source:HGNC Symbol;Acc:HGNC:28350]
ENSG00000211456	766.3955643	1172.728233	-0.613325346	9.06E-15	3.27E-13	SACM1L	3	45689056	45745424	+	7352	protein_coding	SAC1 like phosphatidylinositide phosphatase [Source:HGNC Symbol;Acc:HGNC:17059]
ENSG00000044574	26077.20342	39880.58274	-0.612819671	2.72E-23	2.17E-21	HSPA5	9	125234853	125241330	-	3908	protein_coding	heat shock protein family A (Hsp70) member 5 [Source:HGNC Symbol;Acc:HGNC:5238]
ENSG00000008517	2724.359707	4165.119046	-0.612560908	0.000168592	0.00098033	IL32	16	3065297	3082192	+	3209	protein_coding	interleukin 32 [Source:HGNC Symbol;Acc:HGNC:16830]
ENSG00000109466	211.9790995	324.706808	-0.611797342	1.30E-05	0.000101052	KLHL2	4	165207618	165323156	+	3872	protein_coding	kelch like family member 2 [Source:HGNC Symbol;Acc:HGNC:6353]
ENSG00000153391	381.2916163	582.9969923	-0.611091223	4.57E-08	6.04E-07	INO80C	18	35452230	35497991	-	5085	protein_coding	INO80 complex subunit C [Source:HGNC Symbol;Acc:HGNC:26994]
ENSG00000101335	1690.28547	2578.751524	-0.610576347	4.42E-12	1.11E-10	MYL9	20	36541484	36551447	+	2821	protein_coding	myosin light chain 9 [Source:HGNC Symbol;Acc:HGNC:15754]
ENSG00000143799	6774.253334	10342.19322	-0.610254204	9.71E-32	1.43E-29	PARP1	1	226360691	226408079	-	7169	protein_coding	poly(ADP-ribose) polymerase 1 [Source:HGNC Symbol;Acc:HGNC:270]
ENSG00000151151	748.9876378	1144.209585	-0.60921519	1.58E-12	4.23E-11	IPMK	10	58191517	58267934	-	6133	protein_coding	inositol polyphosphate multikinase [Source:HGNC Symbol;Acc:HGNC:20739]
ENSG00000169981	193.7062186	295.5994934	-0.608864584	8.40E-06	6.75E-05	ZNF35	3	44648727	44660791	+	2663	protein_coding	zinc finger protein 35 [Source:HGNC Symbol;Acc:HGNC:13099]
ENSG00000164124	149.5044346	228.2273877	-0.60830828	0.000125864	0.000759497	TMEM144	4	158201604	158255411	+	9243	protein_coding	transmembrane protein 144 [Source:HGNC Symbol;Acc:HGNC:25633]
ENSG00000148248	10413.40951	15869.26723	-0.607779256	1.55E-26	1.54E-24	SURF4	9	133361449	133376166	-	3446	protein_coding	surfeit 4 [Source:HGNC Symbol;Acc:HGNC:11476]
ENSG00000158711	1259.30051	1922.108902	-0.607594467	1.47E-10	2.95E-09	ELK4	1	205597556	205631962	-	12142	protein_coding	ELK4, ETS transcription factor [Source:HGNC Symbol;Acc:HGNC:3326]
ENSG00000149313	700.1775395	1066.324168	-0.607402836	2.82E-10	5.37E-09	AASDHPPT	11	106075501	106098710	+	6183	protein_coding	aminoadipate-semialdehyde dehydrogenase-phosphopantetheinyl transferase [Source:HGNC Symbol;Acc:HGNC:14235]
ENSG00000166197	2808.442044	4274.666974	-0.60613789	1.25E-20	7.88E-19	NOLC1	10	102152176	102163871	+	3970	protein_coding	nucleolar and coiled-body phosphoprotein 1 [Source:HGNC Symbol;Acc:HGNC:15608]
ENSG00000197859	57.56929603	87.3356562	-0.605507848	0.011440269	0.037130886	ADAMTSL2	9	133532164	133575519	+	4677	protein_coding	ADAMTS like 2 [Source:HGNC Symbol;Acc:HGNC:14631]
ENSG00000184584	674.6947718	1025.723503	-0.605431976	3.09E-11	6.90E-10	TMEM173	5	139475534	139482935	-	3850	protein_coding	transmembrane protein 173 [Source:HGNC Symbol;Acc:HGNC:27962]
ENSG00000130164	2153.265212	3277.847438	-0.605380352	6.99E-14	2.25E-12	LDLR	19	11089362	11133816	+	7718	protein_coding	low density lipoprotein receptor [Source:HGNC Symbol;Acc:HGNC:6547]
ENSG00000037241	1196.566765	1819.957837	-0.605129806	5.89E-13	1.69E-11	RPL26L1	5	172958729	172969771	+	1164	protein_coding	ribosomal protein L26 like 1 [Source:HGNC Symbol;Acc:HGNC:17050]
ENSG00000137944	157.0386846	239.1628786	-0.605101786	0.000127497	0.000767741	KYAT3	1	88935773	88992953	-	2306	protein_coding	kynurenine aminotransferase 3 [Source:HGNC Symbol;Acc:HGNC:33238]
ENSG00000130147	602.5038873	917.3524415	-0.604864358	7.21E-11	1.52E-09	SH3BP4	2	234951973	235055714	+	7129	protein_coding	SH3 domain binding protein 4 [Source:HGNC Symbol;Acc:HGNC:10826]
ENSG00000135535	2299.272121	3498.334849	-0.604718427	4.01E-20	2.43E-18	CD164	6	109366514	109382457	-	6842	protein_coding	CD164 molecule [Source:HGNC Symbol;Acc:HGNC:1632]
ENSG00000204054	3537.552465	5376.594763	-0.604488031	1.31E-20	8.22E-19	LINC00963	9	129483451	129513686	+	13171	processed_transcript	long intergenic non-protein coding RNA 963 [Source:HGNC Symbol;Acc:HGNC:48716]
ENSG00000185215	5288.076651	8037.129824	-0.60442029	1.59E-23	1.29E-21	TNFAIP2	14	103123442	103137439	+	5029	protein_coding	TNF alpha induced protein 2 [Source:HGNC Symbol;Acc:HGNC:11895]
ENSG00000064115	1726.497932	2623.850098	-0.604192117	2.67E-19	1.52E-17	TM7SF3	12	26973195	27014434	-	3888	protein_coding	transmembrane 7 superfamily member 3 [Source:HGNC Symbol;Acc:HGNC:23049]
ENSG00000107821	408.4701197	620.7536149	-0.603346202	1.22E-09	2.10E-08	KAZALD1	10	101061841	101068131	+	3613	protein_coding	Kazal type serine peptidase inhibitor domain 1 [Source:HGNC Symbol;Acc:HGNC:25460]
ENSG00000173726	4787.092607	7271.218207	-0.602718205	2.36E-21	1.57E-19	TOMM20	1	235109336	235128936	-	3542	protein_coding	translocase of outer mitochondrial membrane 20 [Source:HGNC Symbol;Acc:HGNC:20947]
ENSG00000111652	708.940888	1074.891522	-0.602404038	5.53E-11	1.18E-09	COPS7A	12	6723741	6731875	+	3113	protein_coding	COP9 signalosome subunit 7A [Source:HGNC Symbol;Acc:HGNC:16758]
ENSG00000067167	3330.381091	5057.22386	-0.602309179	1.55E-20	9.63E-19	TRAM1	8	70573442	70608387	-	3878	protein_coding	translocation associated membrane protein 1 [Source:HGNC Symbol;Acc:HGNC:20568]
ENSG00000115008	78.90427014	120.2023464	-0.601458783	0.010661323	0.035070675	IL1A	2	112773915	112784590	-	2124	protein_coding	interleukin 1 alpha [Source:HGNC Symbol;Acc:HGNC:5991]
ENSG00000104450	153.7890704	232.8783118	-0.601337663	9.29E-05	0.000579288	SPAG1	8	100157906	100259278	+	5055	protein_coding	sperm associated antigen 1 [Source:HGNC Symbol;Acc:HGNC:11212]
ENSG00000197191	136.3948942	206.1331594	-0.601041013	0.000478303	0.002436615	CYSRT1	9	137224635	137226311	+	1297	protein_coding	cysteine rich tail 1 [Source:HGNC Symbol;Acc:HGNC:30529]
ENSG00000124570	2815.561599	4270.939849	-0.600847366	2.62E-23	2.10E-21	SERPINB6	6	2948159	2972165	-	4729	protein_coding	serpin family B member 6 [Source:HGNC Symbol;Acc:HGNC:8950]
ENSG00000146094	85.84330839	129.7986725	-0.600477983	0.003131509	0.012353289	DOK3	5	177501907	177511274	-	4821	protein_coding	docking protein 3 [Source:HGNC Symbol;Acc:HGNC:24583]
ENSG00000135316	3001.524164	4547.620734	-0.599641344	1.90E-19	1.11E-17	SYNCRIP	6	85607785	85643792	-	8205	protein_coding	synaptotagmin binding cytoplasmic RNA interacting protein [Source:HGNC Symbol;Acc:HGNC:16918]
ENSG00000174780	2484.698677	3767.083826	-0.599580698	8.90E-17	3.91E-15	SRP72	4	56466915	56503680	+	4697	protein_coding	signal recognition particle 72 [Source:HGNC Symbol;Acc:HGNC:11303]
ENSG00000123609	227.6249655	344.0529323	-0.599256045	4.25E-05	0.000288215	NMI	2	151270465	151290057	-	3480	protein_coding	N-myc and STAT interactor [Source:HGNC Symbol;Acc:HGNC:7854]
ENSG00000163138	172.7448629	261.225876	-0.598261723	8.92E-05	0.000559374	PACRGL	4	20696282	20752907	+	4032	protein_coding	parkin coregulated like [Source:HGNC Symbol;Acc:HGNC:28442]
ENSG00000168016	209.6401869	316.9909897	-0.598186161	0.000111246	0.000680078	TRANK1	3	36826820	36945057	-	11177	protein_coding	tetratricopeptide repeat and ankyrin repeat containing 1 [Source:HGNC Symbol;Acc:HGNC:29011]
ENSG00000204291	303.0730889	458.5092323	-0.598021109	2.91E-06	2.66E-05	COL15A1	9	98943179	99070792	+	6653	protein_coding	collagen type XV alpha 1 chain [Source:HGNC Symbol;Acc:HGNC:2192]
ENSG00000047932	1467.442909	2223.347642	-0.597977821	1.59E-14	5.57E-13	GOPC	6	117560269	117602542	-	4628	protein_coding	golgi associated PDZ and coiled-coil motif containing [Source:HGNC Symbol;Acc:HGNC:17643]
ENSG00000213799	192.6052733	290.9511785	-0.597936246	2.82E-05	0.00019928	ZNF845	19	53333749	53354869	+	4413	protein_coding	zinc finger protein 845 [Source:HGNC Symbol;Acc:HGNC:25112]
ENSG00000079435	402.8735253	611.273129	-0.597174277	5.10E-08	6.68E-07	LIPE	19	42401507	42427426	-	5206	protein_coding	lipase E, hormone sensitive type [Source:HGNC Symbol;Acc:HGNC:6621]
ENSG00000021574	283.6028942	429.4630314	-0.597166682	5.04E-06	4.31E-05	SPAST	2	32063611	32157637	+	5213	protein_coding	spastin [Source:HGNC Symbol;Acc:HGNC:11233]
ENSG00000075643	464.0600165	702.3444073	-0.597052512	1.24E-08	1.82E-07	MOCOS	18	36187519	36272157	+	6281	protein_coding	molybdenum cofactor sulfurase [Source:HGNC Symbol;Acc:HGNC:18234]
ENSG00000134013	3955.839748	5981.205241	-0.596234957	5.44E-15	2.01E-13	LOXL2	8	23297189	23425328	-	5707	protein_coding	lysyl oxidase like 2 [Source:HGNC Symbol;Acc:HGNC:6666]
ENSG00000279095	100.6155096	152.3849764	-0.596131382	0.00384685	0.01472083	AC243964.3	19	44664131	44666158	+	2028	TEC
ENSG00000137714	747.9762168	1130.431218	-0.596076224	2.75E-13	8.30E-12	FDX1	11	110429883	110464881	+	3206	protein_coding	ferredoxin 1 [Source:HGNC Symbol;Acc:HGNC:3638]
ENSG00000119661	147.1517718	223.0058469	-0.596070106	0.000143412	0.000850521	DNAL1	14	73644875	73703732	+	8884	protein_coding	dynein axonemal light chain 1 [Source:HGNC Symbol;Acc:HGNC:23247]
ENSG00000108443	576.2516232	871.7090391	-0.595799348	1.46E-10	2.93E-09	RPS6KB1	17	59893046	59950564	+	7687	protein_coding	ribosomal protein S6 kinase B1 [Source:HGNC Symbol;Acc:HGNC:10436]
ENSG00000198464	280.1716632	423.0832072	-0.595345483	6.94E-06	5.70E-05	ZNF480	19	52297177	52325922	+	4836	protein_coding	zinc finger protein 480 [Source:HGNC Symbol;Acc:HGNC:23305]
ENSG00000110092	3309.924679	4998.275524	-0.595316382	4.39E-16	1.79E-14	CCND1	11	69641087	69654474	+	4830	protein_coding	cyclin D1 [Source:HGNC Symbol;Acc:HGNC:1582]
ENSG00000011304	8638.905128	13049.32671	-0.595255968	9.79E-18	4.72E-16	PTBP1	19	797075	812327	+	6883	protein_coding	polypyrimidine tract binding protein 1 [Source:HGNC Symbol;Acc:HGNC:9583]
ENSG00000163428	1505.300984	2276.066337	-0.594785809	7.09E-17	3.12E-15	LRRC58	3	120324509	120349339	-	7903	protein_coding	leucine rich repeat containing 58 [Source:HGNC Symbol;Acc:HGNC:26968]
ENSG00000063322	683.6037644	1030.934304	-0.594272639	1.35E-11	3.20E-10	MED29	19	39391303	39400637	+	3835	protein_coding	mediator complex subunit 29 [Source:HGNC Symbol;Acc:HGNC:23074]
ENSG00000139832	362.1007637	546.2136465	-0.593692552	8.64E-08	1.09E-06	RAB20	13	110523066	110561733	-	1518	protein_coding	RAB20, member RAS oncogene family [Source:HGNC Symbol;Acc:HGNC:18260]
ENSG00000085224	1455.729056	2197.465445	-0.593625047	5.91E-13	1.69E-11	ATRX	X	77504878	77786269	-	19302	protein_coding	ATRX, chromatin remodeler [Source:HGNC Symbol;Acc:HGNC:886]
ENSG00000232677	471.8619755	711.1250266	-0.593165954	1.12E-08	1.66E-07	LINC00665	19	36313067	36331718	-	7201	lincRNA	long intergenic non-protein coding RNA 665 [Source:HGNC Symbol;Acc:HGNC:44323]
ENSG00000119772	140.5311213	212.6779382	-0.593084058	0.000236494	0.001319205	DNMT3A	2	25227855	25342590	-	12020	protein_coding	DNA methyltransferase 3 alpha [Source:HGNC Symbol;Acc:HGNC:2978]
ENSG00000178401	136.6620892	206.8171895	-0.592890075	0.000365464	0.001928171	DNAJC22	12	49346917	49357546	+	5006	protein_coding	DnaJ heat shock protein family (Hsp40) member C22 [Source:HGNC Symbol;Acc:HGNC:25802]
ENSG00000015475	529.0825271	796.6671062	-0.591810482	7.81E-10	1.38E-08	BID	22	17734138	17774770	-	4446	protein_coding	BH3 interacting domain death agonist [Source:HGNC Symbol;Acc:HGNC:1050]
ENSG00000131473	3705.120972	5582.945658	-0.591759473	3.11E-17	1.40E-15	ACLY	17	41866908	41930542	-	5217	protein_coding	ATP citrate lyase [Source:HGNC Symbol;Acc:HGNC:115]
ENSG00000171848	1015.269566	1529.540083	-0.591426773	8.92E-12	2.15E-10	RRM2	2	10120698	10131419	+	5323	protein_coding	ribonucleotide reductase regulatory subunit M2 [Source:HGNC Symbol;Acc:HGNC:10452]
ENSG00000150760	591.4126166	892.0328681	-0.591312739	1.30E-10	2.65E-09	DOCK1	10	126905409	127452517	+	8142	protein_coding	dedicator of cytokinesis 1 [Source:HGNC Symbol;Acc:HGNC:2987]
ENSG00000088367	2265.350621	3410.102941	-0.591261167	1.59E-14	5.58E-13	EPB41L1	20	36091504	36232799	+	9674	protein_coding	erythrocyte membrane protein band 4.1 like 1 [Source:HGNC Symbol;Acc:HGNC:3378]
ENSG00000172888	674.1867459	1015.697489	-0.590718334	9.96E-13	2.77E-11	ZNF621	3	40524878	40574685	+	8354	protein_coding	zinc finger protein 621 [Source:HGNC Symbol;Acc:HGNC:24787]
ENSG00000108448	710.7399945	1069.540654	-0.589326613	4.77E-11	1.04E-09	TRIM16L	17	18697998	18736118	+	4329	protein_coding	tripartite motif containing 16 like [Source:HGNC Symbol;Acc:HGNC:32670]
ENSG00000091527	2584.620058	3886.65998	-0.589110838	2.48E-16	1.05E-14	CDV3	3	133573730	133590261	+	4367	protein_coding	CDV3 homolog [Source:HGNC Symbol;Acc:HGNC:26928]
ENSG00000132357	413.5089651	622.98143	-0.588428758	1.95E-07	2.29E-06	CARD6	5	40841184	40860175	+	4399	protein_coding	caspase recruitment domain family member 6 [Source:HGNC Symbol;Acc:HGNC:16394]
ENSG00000083799	618.6566269	931.032048	-0.588278131	1.32E-10	2.67E-09	CYLD	16	50742050	50801935	+	12954	protein_coding	CYLD lysine 63 deubiquitinase [Source:HGNC Symbol;Acc:HGNC:2584]
ENSG00000183853	1528.06245	2297.258898	-0.588176938	1.09E-10	2.22E-09	KIRREL1	1	157993273	158100262	+	7872	protein_coding	kirre like nephrin family adhesion molecule 1 [Source:HGNC Symbol;Acc:HGNC:15734]
ENSG00000102753	799.3979889	1200.738393	-0.587876267	1.39E-13	4.34E-12	KPNA3	13	49699307	49792921	-	4474	protein_coding	karyopherin subunit alpha 3 [Source:HGNC Symbol;Acc:HGNC:6396]
ENSG00000047410	2592.790596	3897.721873	-0.587849783	1.29E-16	5.63E-15	TPR	1	186311652	186375693	-	12350	protein_coding	translocated promoter region, nuclear basket protein [Source:HGNC Symbol;Acc:HGNC:12017]
ENSG00000080345	1304.833348	1961.930509	-0.587582134	7.48E-13	2.11E-11	RIF1	2	151409883	151508013	+	18166	protein_coding	replication timing regulatory factor 1 [Source:HGNC Symbol;Acc:HGNC:23207]
ENSG00000113312	1100.703761	1653.033651	-0.58756366	1.52E-10	3.04E-09	TTC1	5	160009113	160065543	+	1938	protein_coding	tetratricopeptide repeat domain 1 [Source:HGNC Symbol;Acc:HGNC:12391]
ENSG00000124207	4327.98663	6501.778892	-0.586952987	1.45E-22	1.08E-20	CSE1L	20	49046246	49096960	+	3800	protein_coding	chromosome segregation 1 like [Source:HGNC Symbol;Acc:HGNC:2431]
ENSG00000183049	201.1422552	302.288963	-0.586382227	2.05E-05	0.000150248	CAMK1D	10	12349482	12835545	+	8762	protein_coding	calcium/calmodulin dependent protein kinase ID [Source:HGNC Symbol;Acc:HGNC:19341]
ENSG00000102931	58.69250555	88.5534898	-0.586258684	0.015967226	0.048823298	ARL2BP	16	57245098	57253635	+	2155	protein_coding	ADP ribosylation factor like GTPase 2 binding protein [Source:HGNC Symbol;Acc:HGNC:17146]
ENSG00000260920	68.47128337	103.4243848	-0.585914879	0.012435823	0.039676088	AL031985.3	1	40464319	40466767	+	2449	sense_overlapping
ENSG00000173230	2276.979556	3417.816152	-0.585779697	2.53E-12	6.60E-11	GOLGB1	3	121663199	121749767	-	11865	protein_coding	golgin B1 [Source:HGNC Symbol;Acc:HGNC:4429]
ENSG00000119636	63.35229619	95.00386169	-0.585543017	0.016087845	0.049135344	BBOF1	14	74019353	74082863	+	4620	protein_coding	basal body orientation factor 1 [Source:HGNC Symbol;Acc:HGNC:19855]
ENSG00000125740	143.1621909	214.5324771	-0.585433992	0.000208467	0.001180402	FOSB	19	45467995	45475179	+	5553	protein_coding	FosB proto-oncogene, AP-1 transcription factor subunit [Source:HGNC Symbol;Acc:HGNC:3797]
ENSG00000084710	234.712191	351.3074218	-0.585336458	7.32E-06	5.98E-05	EFR3B	2	25042130	25159137	+	10591	protein_coding	EFR3 homolog B [Source:HGNC Symbol;Acc:HGNC:29155]
ENSG00000115970	539.9796791	810.5461601	-0.584604846	1.11E-09	1.91E-08	THADA	2	43230836	43596046	-	14220	protein_coding	THADA, armadillo repeat containing [Source:HGNC Symbol;Acc:HGNC:19217]
ENSG00000137815	2103.55978	3154.260241	-0.584384505	6.25E-22	4.35E-20	RTF1	15	41408408	41483563	+	5770	protein_coding	RTF1 homolog, Paf1/RNA polymerase II complex component [Source:HGNC Symbol;Acc:HGNC:28996]
ENSG00000013275	1656.042077	2480.63737	-0.584236517	3.57E-14	1.18E-12	PSMC4	19	39971005	39981441	+	2387	protein_coding	proteasome 26S subunit, ATPase 4 [Source:HGNC Symbol;Acc:HGNC:9551]
ENSG00000188761	196.4983523	295.0603812	-0.583330775	5.30E-05	0.000352155	BCL2L15	1	113878168	113887547	-	4251	protein_coding	BCL2 like 15 [Source:HGNC Symbol;Acc:HGNC:33624]
ENSG00000139146	1776.13836	2663.472968	-0.58329384	3.33E-18	1.69E-16	FAM60A	12	31280584	31327058	-	5748	protein_coding	family with sequence similarity 60 member A [Source:HGNC Symbol;Acc:HGNC:30702]
ENSG00000111371	8736.181791	13086.00165	-0.58285533	3.98E-18	2.00E-16	SLC38A1	12	46183063	46270017	-	10015	protein_coding	solute carrier family 38 member 1 [Source:HGNC Symbol;Acc:HGNC:13447]
ENSG00000132323	363.375413	545.3563174	-0.582187563	1.86E-06	1.77E-05	ILKAP	2	238170401	238203729	-	4771	protein_coding	ILK associated serine/threonine phosphatase [Source:HGNC Symbol;Acc:HGNC:15566]
ENSG00000108829	4754.568593	7116.482622	-0.581877424	1.46E-19	8.55E-18	LRRC59	17	50375059	50397553	-	4570	protein_coding	leucine rich repeat containing 59 [Source:HGNC Symbol;Acc:HGNC:28817]
ENSG00000115364	1072.798593	1606.328376	-0.581871877	7.65E-14	2.45E-12	MRPL19	2	75646783	75690851	+	4601	protein_coding	mitochondrial ribosomal protein L19 [Source:HGNC Symbol;Acc:HGNC:14052]
ENSG00000146278	600.2660487	899.8444289	-0.581786264	6.56E-09	1.00E-07	PNRC1	6	89080751	89085160	+	2992	protein_coding	proline rich nuclear receptor coactivator 1 [Source:HGNC Symbol;Acc:HGNC:17278]
ENSG00000106246	75.71796994	113.6546703	-0.581180217	0.006341708	0.022628367	PTCD1	7	99416739	99466163	-	5805	protein_coding	pentatricopeptide repeat domain 1 [Source:HGNC Symbol;Acc:HGNC:22198]
ENSG00000134352	1223.569673	1829.689282	-0.580843637	5.35E-13	1.55E-11	IL6ST	5	55935095	55994993	-	9292	protein_coding	interleukin 6 signal transducer [Source:HGNC Symbol;Acc:HGNC:6021]
ENSG00000175166	3846.127917	5752.002723	-0.580693442	1.53E-23	1.25E-21	PSMD2	3	184298709	184309054	+	5453	protein_coding	proteasome 26S subunit, non-ATPase 2 [Source:HGNC Symbol;Acc:HGNC:9559]
ENSG00000079739	2119.292632	3166.966054	-0.579734905	7.48E-19	4.05E-17	PGM1	1	63593276	63660245	+	4090	protein_coding	phosphoglucomutase 1 [Source:HGNC Symbol;Acc:HGNC:8905]
ENSG00000113555	85.49467693	127.2522613	-0.578881879	0.003998655	0.015236765	PCDH12	5	141943585	141969741	-	6820	protein_coding	protocadherin 12 [Source:HGNC Symbol;Acc:HGNC:8657]
ENSG00000169299	801.7733882	1196.272233	-0.578673126	1.15E-10	2.35E-09	PGM2	4	37826633	37862937	+	3704	protein_coding	phosphoglucomutase 2 [Source:HGNC Symbol;Acc:HGNC:8906]
ENSG00000100764	710.573443	1060.828097	-0.578609046	1.19E-12	3.30E-11	PSMC1	14	90256495	90275429	+	6161	protein_coding	proteasome 26S subunit, ATPase 1 [Source:HGNC Symbol;Acc:HGNC:9547]
ENSG00000156504	1587.67736	2373.356323	-0.578498173	5.38E-13	1.55E-11	FAM122B	X	134769566	134797232	-	4404	protein_coding	family with sequence similarity 122B [Source:HGNC Symbol;Acc:HGNC:30490]
ENSG00000196154	13807.60318	20588.93485	-0.576442053	8.34E-19	4.50E-17	S100A4	1	153543613	153550136	-	1025	protein_coding	S100 calcium binding protein A4 [Source:HGNC Symbol;Acc:HGNC:10494]
ENSG00000197498	337.8465093	504.334746	-0.576258533	1.15E-06	1.15E-05	RPF2	6	110982015	111028263	+	3922	protein_coding	ribosome production factor 2 homolog [Source:HGNC Symbol;Acc:HGNC:20870]
ENSG00000273760	576.0571294	858.2744471	-0.576227549	6.18E-09	9.49E-08	AC245041.1	10	47970043	47973496	-	826	lincRNA
ENSG00000077238	979.9059494	1458.562531	-0.575740715	4.40E-12	1.11E-10	IL4R	16	27313668	27364778	+	5894	protein_coding	interleukin 4 receptor [Source:HGNC Symbol;Acc:HGNC:6015]
ENSG00000055130	1324.032031	1970.592271	-0.575469215	1.01E-14	3.62E-13	CUL1	7	148697914	148801036	+	3548	protein_coding	cullin 1 [Source:HGNC Symbol;Acc:HGNC:2551]
ENSG00000109079	1995.655168	2974.282913	-0.575323838	1.82E-17	8.52E-16	TNFAIP1	17	28335602	28347009	+	3889	protein_coding	TNF alpha induced protein 1 [Source:HGNC Symbol;Acc:HGNC:11894]
ENSG00000197712	909.7710391	1357.010948	-0.574766215	2.02E-12	5.32E-11	FAM114A1	4	38867677	38945739	+	4871	protein_coding	family with sequence similarity 114 member A1 [Source:HGNC Symbol;Acc:HGNC:25087]
ENSG00000276023	318.492655	474.469744	-0.574489332	1.82E-06	1.73E-05	DUSP14	17	37489831	37513501	+	2499	protein_coding	dual specificity phosphatase 14 [Source:HGNC Symbol;Acc:HGNC:17007]
ENSG00000120805	1366.359	2037.230365	-0.574417323	1.19E-13	3.75E-12	ARL1	12	101393120	101407820	-	4979	protein_coding	ADP ribosylation factor like GTPase 1 [Source:HGNC Symbol;Acc:HGNC:692]
ENSG00000113441	406.189444	604.3017416	-0.574365099	4.99E-08	6.54E-07	LNPEP	5	96935394	97037515	+	15266	protein_coding	leucyl and cystinyl aminopeptidase [Source:HGNC Symbol;Acc:HGNC:6656]
ENSG00000138134	278.5665919	414.9391419	-0.574094049	1.57E-06	1.52E-05	STAMBPL1	10	88879734	88975153	+	6323	protein_coding	STAM binding protein like 1 [Source:HGNC Symbol;Acc:HGNC:24105]
ENSG00000139428	620.3669353	922.7754027	-0.573935006	2.86E-09	4.60E-08	MMAB	12	109553737	109573874	-	6290	protein_coding	methylmalonic aciduria (cobalamin deficiency) cblB type [Source:HGNC Symbol;Acc:HGNC:19331]
ENSG00000123983	4420.62856	6579.443865	-0.573709537	9.30E-15	3.34E-13	ACSL3	2	222860934	222944639	+	7240	protein_coding	acyl-CoA synthetase long chain family member 3 [Source:HGNC Symbol;Acc:HGNC:3570]
ENSG00000164023	683.3321091	1018.214504	-0.572686099	2.16E-10	4.19E-09	SGMS2	4	107824563	107915047	+	7635	protein_coding	sphingomyelin synthase 2 [Source:HGNC Symbol;Acc:HGNC:28395]
ENSG00000125459	465.4710155	691.151981	-0.572436233	5.05E-07	5.45E-06	MSTO1	1	155610205	155614967	+	4208	protein_coding	misato 1, mitochondrial distribution and morphology regulator [Source:HGNC Symbol;Acc:HGNC:29678]
ENSG00000262919	418.533501	621.729635	-0.572284267	1.68E-08	2.39E-07	FAM58A	X	153587919	153600045	-	1730	protein_coding	family with sequence similarity 58 member A [Source:HGNC Symbol;Acc:HGNC:28434]
ENSG00000152078	404.5641794	602.6763504	-0.572281167	3.30E-08	4.47E-07	TMEM56	1	95117338	95197607	+	7402	protein_coding	transmembrane protein 56 [Source:HGNC Symbol;Acc:HGNC:26477]
ENSG00000059573	2748.121926	4086.936048	-0.571993538	2.61E-22	1.89E-20	ALDH18A1	10	95605929	95656706	-	3766	protein_coding	aldehyde dehydrogenase 18 family member A1 [Source:HGNC Symbol;Acc:HGNC:9722]
ENSG00000136286	290.3302561	430.4327272	-0.571804918	5.28E-06	4.48E-05	MYO1G	7	44962662	44979098	-	8653	protein_coding	myosin IG [Source:HGNC Symbol;Acc:HGNC:13880]
ENSG00000121579	4221.120441	6272.10446	-0.571511298	2.34E-17	1.07E-15	NAA50	3	113716460	113746300	-	6436	protein_coding	N(alpha)-acetyltransferase 50, NatE catalytic subunit [Source:HGNC Symbol;Acc:HGNC:29533]
ENSG00000110619	1492.603265	2219.628978	-0.5713401	3.56E-15	1.34E-13	CARS	11	3000922	3057613	-	10037	protein_coding	cysteinyl-tRNA synthetase [Source:HGNC Symbol;Acc:HGNC:1493]
ENSG00000066739	358.6883895	533.8702929	-0.571295152	2.38E-07	2.75E-06	ATG2B	14	96279202	96363870	-	14778	protein_coding	autophagy related 2B [Source:HGNC Symbol;Acc:HGNC:20187]
ENSG00000265190	977.8292789	1451.520899	-0.571004274	1.18E-11	2.82E-10	ANXA8	10	47460162	47484158	-	4955	protein_coding	annexin A8 [Source:HGNC Symbol;Acc:HGNC:546]
ENSG00000113575	1859.5773	2762.09162	-0.570779522	1.60E-12	4.27E-11	PPP2CA	5	134194334	134226142	-	5661	protein_coding	protein phosphatase 2 catalytic subunit alpha [Source:HGNC Symbol;Acc:HGNC:9299]
ENSG00000133805	162.4671492	241.8591225	-0.570171221	0.000189582	0.001087734	AMPD3	11	10308313	10507579	+	6793	protein_coding	adenosine monophosphate deaminase 3 [Source:HGNC Symbol;Acc:HGNC:470]
ENSG00000147649	2414.353258	3584.054834	-0.570146938	2.81E-17	1.26E-15	MTDH	8	97644179	97728770	+	6391	protein_coding	metadherin [Source:HGNC Symbol;Acc:HGNC:29608]
ENSG00000079337	289.8102378	430.3140954	-0.569671516	1.41E-05	0.000108115	RAPGEF3	12	47734367	47771040	-	12078	protein_coding	Rap guanine nucleotide exchange factor 3 [Source:HGNC Symbol;Acc:HGNC:16629]
ENSG00000107020	158.4602061	234.8539094	-0.56873067	0.000224648	0.001262502	PLGRKT	9	5357973	5437878	-	1493	protein_coding	plasminogen receptor with a C-terminal lysine [Source:HGNC Symbol;Acc:HGNC:23633]
ENSG00000047617	313.3633915	464.9857855	-0.568625441	5.79E-07	6.16E-06	ANO2	12	5531869	5946232	-	6255	protein_coding	anoctamin 2 [Source:HGNC Symbol;Acc:HGNC:1183]
ENSG00000163006	402.3527264	597.5260391	-0.567894436	4.33E-07	4.74E-06	CCDC138	2	108786757	108885477	+	5796	protein_coding	coiled-coil domain containing 138 [Source:HGNC Symbol;Acc:HGNC:26531]
ENSG00000163644	212.9142537	315.2793511	-0.567768359	6.47E-05	0.000421582	PPM1K	4	88257620	88284769	-	11371	protein_coding	protein phosphatase, Mg2+/Mn2+ dependent 1K [Source:HGNC Symbol;Acc:HGNC:25415]
ENSG00000125844	4200.340179	6223.762377	-0.567482477	9.44E-26	8.91E-24	RRBP1	20	17613678	17682295	-	6980	protein_coding	ribosome binding protein 1 [Source:HGNC Symbol;Acc:HGNC:10448]
ENSG00000143512	185.1155516	273.3420381	-0.566797847	8.53E-05	0.000540121	HHIPL2	1	222522258	222548103	-	3289	protein_coding	HHIP like 2 [Source:HGNC Symbol;Acc:HGNC:25842]
ENSG00000180537	2664.472129	3945.584548	-0.566715643	1.92E-14	6.65E-13	RNF182	6	13924446	13980302	+	4090	protein_coding	ring finger protein 182 [Source:HGNC Symbol;Acc:HGNC:28522]
ENSG00000114491	889.2563329	1316.535071	-0.566661207	1.23E-12	3.36E-11	UMPS	3	124730366	124749273	+	7579	protein_coding	uridine monophosphate synthetase [Source:HGNC Symbol;Acc:HGNC:12563]
ENSG00000069535	3926.47727	5815.53855	-0.566629836	7.66E-21	4.96E-19	MAOB	X	43766611	43882447	-	2891	protein_coding	monoamine oxidase B [Source:HGNC Symbol;Acc:HGNC:6834]
ENSG00000151694	503.7851168	747.4925651	-0.564761091	1.11E-06	1.11E-05	ADAM17	2	9488486	9555792	-	5491	protein_coding	ADAM metallopeptidase domain 17 [Source:HGNC Symbol;Acc:HGNC:195]
ENSG00000104331	1924.792844	2846.122798	-0.563564861	1.85E-16	7.94E-15	IMPAD1	8	56957933	56993844	-	7594	protein_coding	inositol monophosphatase domain containing 1 [Source:HGNC Symbol;Acc:HGNC:26019]
ENSG00000132664	156.0618332	231.5157874	-0.563450454	0.000391693	0.002047998	POLR3F	20	18467127	18484643	+	2928	protein_coding	RNA polymerase III subunit F [Source:HGNC Symbol;Acc:HGNC:15763]
ENSG00000175505	180.8201052	267.010525	-0.563326042	0.000286075	0.001562464	CLCF1	11	67364168	67374177	-	1975	protein_coding	cardiotrophin like cytokine factor 1 [Source:HGNC Symbol;Acc:HGNC:17412]
ENSG00000171311	451.345352	666.6657844	-0.563178756	1.44E-08	2.07E-07	EXOSC1	10	97436142	97446017	-	3345	protein_coding	exosome component 1 [Source:HGNC Symbol;Acc:HGNC:17286]
ENSG00000181027	120.2605901	177.1861279	-0.562286548	0.001760709	0.00754412	FKRP	19	46746046	46776988	+	5081	protein_coding	fukutin related protein [Source:HGNC Symbol;Acc:HGNC:17997]
ENSG00000150756	461.0396622	678.982169	-0.561770049	1.23E-07	1.51E-06	FAM173B	5	10226330	10249897	-	2462	protein_coding	family with sequence similarity 173 member B [Source:HGNC Symbol;Acc:HGNC:27029]
ENSG00000107566	561.335782	827.7578295	-0.56150365	4.16E-10	7.68E-09	ERLIN1	10	100150094	100188334	-	5792	protein_coding	ER lipid raft associated 1 [Source:HGNC Symbol;Acc:HGNC:16947]
ENSG00000112237	676.9939449	1000.422207	-0.561423302	3.81E-10	7.07E-09	CCNC	6	99542380	99568973	-	5765	protein_coding	cyclin C [Source:HGNC Symbol;Acc:HGNC:1581]
ENSG00000179085	695.5338208	1025.837979	-0.56086953	1.97E-10	3.84E-09	DPM3	1	155139891	155140595	-	622	protein_coding	dolichyl-phosphate mannosyltransferase subunit 3 [Source:HGNC Symbol;Acc:HGNC:3007]
ENSG00000224596	72.23619349	106.6571627	-0.560710464	0.013882106	0.043455495	ZMIZ1-AS1	10	78943328	79067895	-	4427	antisense_RNA	ZMIZ1 antisense RNA 1 [Source:HGNC Symbol;Acc:HGNC:27433]
ENSG00000270605	83.72742178	123.8037144	-0.560593211	0.009125883	0.03077602	AL353622.1	1	28239509	28241453	-	1945	antisense_RNA
ENSG00000100503	713.3898497	1051.433298	-0.559677226	3.55E-10	6.62E-09	NIN	14	50719763	50831121	-	13683	protein_coding	ninein [Source:HGNC Symbol;Acc:HGNC:14906]
ENSG00000082153	8410.18213	12391.37809	-0.559072082	4.40E-18	2.20E-16	BZW1	2	200810594	200827338	+	8085	protein_coding	basic leucine zipper and W2 domains 1 [Source:HGNC Symbol;Acc:HGNC:18380]
ENSG00000136147	115.7535294	170.6018958	-0.558962186	0.001651181	0.007130755	PHF11	13	49495610	49528987	+	4841	protein_coding	PHD finger protein 11 [Source:HGNC Symbol;Acc:HGNC:17024]
ENSG00000106588	102.8912166	151.1774574	-0.558930533	0.002270997	0.009407562	PSMA2	7	42916857	42932223	-	5336	protein_coding	proteasome subunit alpha 2 [Source:HGNC Symbol;Acc:HGNC:9531]
ENSG00000249353	483.8591635	710.9920307	-0.55865902	1.64E-05	0.000123762	NPM1P27	5	93682838	93683667	-	830	processed_pseudogene	nucleophosmin 1 pseudogene 27 [Source:HGNC Symbol;Acc:HGNC:45206]
ENSG00000139977	587.5336007	865.6802408	-0.558125244	1.69E-10	3.35E-09	NAA30	14	57390544	57415917	+	7653	protein_coding	N(alpha)-acetyltransferase 30, NatC catalytic subunit [Source:HGNC Symbol;Acc:HGNC:19844]
ENSG00000119729	1709.114296	2513.841011	-0.558058385	9.09E-15	3.27E-13	RHOQ	2	46541806	46583121	+	4619	protein_coding	ras homolog family member Q [Source:HGNC Symbol;Acc:HGNC:17736]
ENSG00000138829	4033.359479	5938.285853	-0.557961355	7.45E-12	1.81E-10	FBN2	5	128257909	128659185	-	13196	protein_coding	fibrillin 2 [Source:HGNC Symbol;Acc:HGNC:3604]
ENSG00000104231	366.4917765	539.6821544	-0.557746198	1.17E-06	1.16E-05	ZFAND1	8	81701334	81732903	-	4214	protein_coding	zinc finger AN1-type containing 1 [Source:HGNC Symbol;Acc:HGNC:25858]
ENSG00000101350	2014.066828	2964.104278	-0.55768237	5.99E-19	3.28E-17	KIF3B	20	32277664	32335011	+	6103	protein_coding	kinesin family member 3B [Source:HGNC Symbol;Acc:HGNC:6320]
ENSG00000109320	697.9959134	1026.517699	-0.557063431	1.31E-07	1.60E-06	NFKB1	4	102501329	102617302	+	6257	protein_coding	nuclear factor kappa B subunit 1 [Source:HGNC Symbol;Acc:HGNC:7794]
ENSG00000143756	786.1971413	1155.755918	-0.55689564	6.13E-10	1.11E-08	FBXO28	1	224114087	224162047	+	6044	protein_coding	F-box protein 28 [Source:HGNC Symbol;Acc:HGNC:29046]
ENSG00000121542	154.0324648	227.0122846	-0.55688003	0.000421445	0.002182179	SEC22A	3	123201927	123274130	+	4698	protein_coding	SEC22 homolog A, vesicle trafficking protein [Source:HGNC Symbol;Acc:HGNC:20260]
ENSG00000104643	237.9331646	350.7629399	-0.556815613	3.91E-05	0.000268229	MTMR9	8	11284416	11328146	+	8804	protein_coding	myotubularin related protein 9 [Source:HGNC Symbol;Acc:HGNC:14596]
ENSG00000108582	1396.389909	2054.350783	-0.556791054	3.49E-14	1.16E-12	CPD	17	30378905	30469989	+	12532	protein_coding	carboxypeptidase D [Source:HGNC Symbol;Acc:HGNC:2301]
ENSG00000107854	849.8089195	1251.976461	-0.556156838	9.76E-10	1.70E-08	TNKS2	10	91798312	91865276	+	6157	protein_coding	tankyrase 2 [Source:HGNC Symbol;Acc:HGNC:15677]
ENSG00000138641	372.6639282	548.980271	-0.555954219	1.00E-06	1.01E-05	HERC3	4	88521048	88708542	+	8634	protein_coding	HECT and RLD domain containing E3 ubiquitin protein ligase 3 [Source:HGNC Symbol;Acc:HGNC:4876]
ENSG00000185561	207.6476803	306.1322804	-0.555836118	4.79E-05	0.000321479	TLCD2	17	1702790	1710438	-	5971	protein_coding	TLC domain containing 2 [Source:HGNC Symbol;Acc:HGNC:33522]
ENSG00000113758	2521.992417	3704.65086	-0.555769928	5.65E-16	2.26E-14	DBN1	5	177456608	177474401	-	5119	protein_coding	drebrin 1 [Source:HGNC Symbol;Acc:HGNC:2695]
ENSG00000135362	952.3193913	1397.594003	-0.555617142	1.43E-10	2.87E-09	PRR5L	11	36296288	36465204	+	6616	protein_coding	proline rich 5 like [Source:HGNC Symbol;Acc:HGNC:25878]
ENSG00000118007	382.8550571	562.904375	-0.555614558	7.18E-08	9.19E-07	STAG1	3	136336233	136752403	-	7846	protein_coding	stromal antigen 1 [Source:HGNC Symbol;Acc:HGNC:11354]
ENSG00000221926	481.1963341	707.140841	-0.555546374	2.07E-06	1.95E-05	TRIM16	17	15627960	15684311	-	5640	protein_coding	tripartite motif containing 16 [Source:HGNC Symbol;Acc:HGNC:17241]
ENSG00000110811	497.2103358	730.6154934	-0.555471428	1.22E-08	1.79E-07	P3H3	12	6828410	6839851	+	4601	protein_coding	prolyl 3-hydroxylase 3 [Source:HGNC Symbol;Acc:HGNC:19318]
ENSG00000152056	578.4661954	849.0550393	-0.555117395	4.39E-10	8.05E-09	AP1S3	2	223751686	223838027	-	4284	protein_coding	adaptor related protein complex 1 sigma 3 subunit [Source:HGNC Symbol;Acc:HGNC:18971]
ENSG00000131437	253.858932	373.8202207	-0.554899268	2.07E-05	0.000151384	KIF3A	5	132692628	132737638	-	6860	protein_coding	kinesin family member 3A [Source:HGNC Symbol;Acc:HGNC:6319]
ENSG00000239672	1432.520689	2103.816219	-0.554848985	4.64E-11	1.01E-09	NME1	17	51153536	51162428	+	3438	protein_coding	NME/NM23 nucleoside diphosphate kinase 1 [Source:HGNC Symbol;Acc:HGNC:7849]
ENSG00000116704	505.7749516	742.991595	-0.554469974	9.74E-09	1.45E-07	SLC35D1	1	66999332	67054099	-	6162	protein_coding	solute carrier family 35 member D1 [Source:HGNC Symbol;Acc:HGNC:20800]
ENSG00000224578	215.5549476	315.476812	-0.552661936	0.000342096	0.001821207	HNRNPA1P48	16	51645756	51647132	+	1377	transcribed_processed_pseudogene	heterogeneous nuclear ribonucleoprotein A1 pseudogene 48 [Source:HGNC Symbol;Acc:HGNC:48778]
ENSG00000100567	1220.339332	1790.321649	-0.552535145	2.85E-10	5.42E-09	PSMA3	14	58244831	58272012	+	3119	protein_coding	proteasome subunit alpha 3 [Source:HGNC Symbol;Acc:HGNC:9532]
ENSG00000118596	500.7020959	735.1548694	-0.552205066	4.86E-08	6.37E-07	SLC16A7	12	59596067	59789855	+	13665	protein_coding	solute carrier family 16 member 7 [Source:HGNC Symbol;Acc:HGNC:10928]
ENSG00000170385	2490.518862	3652.392492	-0.552164668	2.05E-13	6.29E-12	SLC30A1	1	211571568	211578742	-	5474	protein_coding	solute carrier family 30 member 1 [Source:HGNC Symbol;Acc:HGNC:11012]
ENSG00000037897	293.9723873	430.5384652	-0.551966679	4.26E-06	3.72E-05	METTL1	12	57768471	57772793	-	2621	protein_coding	methyltransferase like 1 [Source:HGNC Symbol;Acc:HGNC:7030]
ENSG00000123999	178.32298	260.9101325	-0.55175407	0.000176654	0.001022051	INHA	2	219569162	219575713	+	1753	protein_coding	inhibin alpha subunit [Source:HGNC Symbol;Acc:HGNC:6065]
ENSG00000076706	4576.01511	6703.671413	-0.551229293	5.79E-15	2.13E-13	MCAM	11	119308529	119321521	-	7422	protein_coding	melanoma cell adhesion molecule [Source:HGNC Symbol;Acc:HGNC:6934]
ENSG00000171227	187.7509425	275.0705892	-0.551127167	0.000135568	0.00080789	TMEM37	2	119429901	119438520	+	2292	protein_coding	transmembrane protein 37 [Source:HGNC Symbol;Acc:HGNC:18216]
ENSG00000074410	215.2058484	314.8212378	-0.549999227	3.34E-05	0.000232009	CA12	15	63321378	63382161	-	7313	protein_coding	carbonic anhydrase 12 [Source:HGNC Symbol;Acc:HGNC:1371]
ENSG00000164105	345.5271016	504.2108211	-0.549315244	4.47E-06	3.88E-05	SAP30	4	173369969	173377532	+	1320	protein_coding	Sin3A associated protein 30 [Source:HGNC Symbol;Acc:HGNC:10532]
ENSG00000163104	626.6044051	917.0588589	-0.549248871	2.09E-08	2.94E-07	SMARCAD1	4	94207611	94291292	+	6313	protein_coding	SWI/SNF-related, matrix-associated actin-dependent regulator of chromatin, subfamily a, containing DEAD/H box 1 [Source:HGNC Symbol;Acc:HGNC:18398]
ENSG00000085662	12604.54072	18442.17338	-0.54908779	4.50E-20	2.72E-18	AKR1B1	7	134442350	134459284	-	3660	protein_coding	aldo-keto reductase family 1 member B [Source:HGNC Symbol;Acc:HGNC:381]
ENSG00000099194	13751.53362	20115.36374	-0.548507186	2.42E-20	1.49E-18	SCD	10	100347124	100364834	+	5362	protein_coding	stearoyl-CoA desaturase [Source:HGNC Symbol;Acc:HGNC:10571]
ENSG00000166822	297.7341736	436.0997911	-0.548157514	9.23E-06	7.36E-05	TMEM170A	16	75443054	75465497	-	5572	protein_coding	transmembrane protein 170A [Source:HGNC Symbol;Acc:HGNC:29577]
ENSG00000121350	217.7492181	318.3884611	-0.547888342	3.51E-05	0.00024334	PYROXD1	12	21437615	21471252	+	5725	protein_coding	pyridine nucleotide-disulphide oxidoreductase domain 1 [Source:HGNC Symbol;Acc:HGNC:26162]
ENSG00000260916	532.9489077	779.5048692	-0.547749434	1.75E-08	2.49E-07	CCPG1	15	55340032	55408510	-	8790	protein_coding	cell cycle progression 1 [Source:HGNC Symbol;Acc:HGNC:24227]
ENSG00000204569	1382.484554	2017.947735	-0.547474178	9.55E-11	1.97E-09	PPP1R10	6	30600400	30618612	-	5215	protein_coding	protein phosphatase 1 regulatory subunit 10 [Source:HGNC Symbol;Acc:HGNC:9284]
ENSG00000096872	107.8233969	157.391173	-0.547187279	0.005010187	0.018504263	IFT74	9	26947039	27062930	+	3755	protein_coding	intraflagellar transport 74 [Source:HGNC Symbol;Acc:HGNC:21424]
ENSG00000156968	156.8335598	228.0385421	-0.547172239	0.004130863	0.015665609	MPV17L	16	15395754	15413268	+	6009	protein_coding	MPV17 mitochondrial inner membrane protein like [Source:HGNC Symbol;Acc:HGNC:26827]
ENSG00000140943	1984.804728	2898.224841	-0.546788853	2.41E-18	1.23E-16	MBTPS1	16	84053761	84116906	-	10238	protein_coding	membrane bound transcription factor peptidase, site 1 [Source:HGNC Symbol;Acc:HGNC:15456]
ENSG00000185220	111.1467143	162.346783	-0.545467751	0.002265661	0.009387709	PGBD2	1	248906196	248919946	+	3651	protein_coding	piggyBac transposable element derived 2 [Source:HGNC Symbol;Acc:HGNC:19399]
ENSG00000236801	106.9806649	156.0129342	-0.545422102	0.011475921	0.037213395	RPL24P8	9	70217195	70217668	+	474	processed_pseudogene	ribosomal protein L24 pseudogene 8 [Source:HGNC Symbol;Acc:HGNC:36409]
ENSG00000008283	922.7825627	1345.787227	-0.545004613	2.26E-09	3.70E-08	CYB561	17	63432304	63446378	-	5320	protein_coding	cytochrome b561 [Source:HGNC Symbol;Acc:HGNC:2571]
ENSG00000067248	971.8760782	1417.975395	-0.544968722	6.09E-12	1.50E-10	DHX29	5	55256245	55307722	-	4734	protein_coding	DExH-box helicase 29 [Source:HGNC Symbol;Acc:HGNC:15815]
ENSG00000145246	239.3598344	350.6839283	-0.544747382	0.000195024	0.001113777	ATP10D	4	47485288	47593486	+	7965	protein_coding	ATPase phospholipid transporting 10D (putative) [Source:HGNC Symbol;Acc:HGNC:13549]
ENSG00000197713	866.7155513	1266.232098	-0.544361327	2.86E-10	5.43E-09	RPE	2	210002565	210022259	+	3522	protein_coding	ribulose-5-phosphate-3-epimerase [Source:HGNC Symbol;Acc:HGNC:10293]
ENSG00000136450	3359.132453	4896.256802	-0.543855001	3.01E-14	1.01E-12	SRSF1	17	58003360	58007346	-	3340	protein_coding	serine and arginine rich splicing factor 1 [Source:HGNC Symbol;Acc:HGNC:10780]
ENSG00000089335	461.8153757	674.081301	-0.543761091	2.92E-08	3.99E-07	ZNF302	19	34677639	34686397	+	5032	protein_coding	zinc finger protein 302 [Source:HGNC Symbol;Acc:HGNC:13848]
ENSG00000198814	402.0220581	587.9555907	-0.543459341	3.00E-06	2.73E-05	GK	X	30653359	30731456	+	5359	protein_coding	glycerol kinase [Source:HGNC Symbol;Acc:HGNC:4289]
ENSG00000126247	2860.940197	4167.217814	-0.543404473	3.76E-13	1.12E-11	CAPNS1	19	36139575	36150353	+	3478	protein_coding	calpain small subunit 1 [Source:HGNC Symbol;Acc:HGNC:1481]
ENSG00000003137	472.2801889	688.2730945	-0.5428045	4.57E-07	4.98E-06	CYP26B1	2	72129238	72148038	-	5015	protein_coding	cytochrome P450 family 26 subfamily B member 1 [Source:HGNC Symbol;Acc:HGNC:20581]
ENSG00000183520	829.1952396	1208.515187	-0.542493579	1.85E-10	3.64E-09	UTP11	1	38009258	38024824	+	3385	protein_coding	UTP11, small subunit processome component [Source:HGNC Symbol;Acc:HGNC:24329]
ENSG00000155393	434.419041	631.1130127	-0.541330566	1.41E-07	1.71E-06	HEATR3	16	50065941	50106387	+	4183	protein_coding	HEAT repeat containing 3 [Source:HGNC Symbol;Acc:HGNC:26087]
ENSG00000143889	932.6032174	1356.41236	-0.541065248	9.90E-11	2.04E-09	HNRNPLL	2	38561978	38603586	-	5923	protein_coding	heterogeneous nuclear ribonucleoprotein L like [Source:HGNC Symbol;Acc:HGNC:25127]
ENSG00000102189	584.5225827	850.3068352	-0.54106425	1.87E-07	2.21E-06	EEA1	12	92770637	92929331	-	10150	protein_coding	early endosome antigen 1 [Source:HGNC Symbol;Acc:HGNC:3185]
ENSG00000169740	119.5233415	173.6086201	-0.540624864	0.001755939	0.007526699	ZNF32	10	43643859	43648856	-	1436	protein_coding	zinc finger protein 32 [Source:HGNC Symbol;Acc:HGNC:13095]
ENSG00000051128	838.2464905	1218.006047	-0.540344116	7.15E-09	1.09E-07	HOMER3	19	18929201	18941261	-	3422	protein_coding	homer scaffolding protein 3 [Source:HGNC Symbol;Acc:HGNC:17514]
ENSG00000183431	1911.681002	2781.08851	-0.54029694	5.99E-15	2.20E-13	SF3A3	1	37956975	37990921	-	4740	protein_coding	splicing factor 3a subunit 3 [Source:HGNC Symbol;Acc:HGNC:10767]
ENSG00000111897	1570.144944	2282.748389	-0.539689035	1.03E-15	4.02E-14	SERINC1	6	122443354	122471822	-	3137	protein_coding	serine incorporator 1 [Source:HGNC Symbol;Acc:HGNC:13464]
ENSG00000119314	1710.864697	2486.962756	-0.539204003	1.86E-16	7.95E-15	PTBP3	9	112217716	112333667	-	8239	protein_coding	polypyrimidine tract binding protein 3 [Source:HGNC Symbol;Acc:HGNC:10253]
ENSG00000170955	1102.476159	1601.113418	-0.53909012	2.14E-10	4.15E-09	CAVIN3	11	6318946	6320647	-	1672	protein_coding	caveolae associated protein 3 [Source:HGNC Symbol;Acc:HGNC:9400]
ENSG00000108671	1483.196365	2154.315092	-0.53894961	1.06E-14	3.78E-13	PSMD11	17	32444261	32483318	+	7200	protein_coding	proteasome 26S subunit, non-ATPase 11 [Source:HGNC Symbol;Acc:HGNC:9556]
ENSG00000204822	75.31128125	109.5799451	-0.538909007	0.011119204	0.036238659	MRPL53	2	74471958	74473322	-	1344	protein_coding	mitochondrial ribosomal protein L53 [Source:HGNC Symbol;Acc:HGNC:16684]
ENSG00000125772	418.5564328	609.1374763	-0.538505729	1.07E-06	1.07E-05	GPCPD1	20	5544404	5611026	-	7527	protein_coding	glycerophosphocholine phosphodiesterase 1 [Source:HGNC Symbol;Acc:HGNC:26957]
ENSG00000011422	839.7780585	1220.289577	-0.538460885	6.68E-11	1.41E-09	PLAUR	19	43646095	43670547	-	4457	protein_coding	plasminogen activator, urokinase receptor [Source:HGNC Symbol;Acc:HGNC:9053]
ENSG00000105755	389.2679266	564.4359501	-0.538078417	1.12E-06	1.12E-05	ETHE1	19	43506719	43527244	-	1604	protein_coding	ETHE1, persulfide dioxygenase [Source:HGNC Symbol;Acc:HGNC:23287]
ENSG00000092295	382.5086558	553.9422664	-0.537984566	7.44E-06	6.07E-05	TGM1	14	24249114	24264432	-	3735	protein_coding	transglutaminase 1 [Source:HGNC Symbol;Acc:HGNC:11777]
ENSG00000169418	1487.92689	2157.456011	-0.537339434	1.70E-12	4.49E-11	NPR1	1	153678637	153693992	+	5003	protein_coding	natriuretic peptide receptor 1 [Source:HGNC Symbol;Acc:HGNC:7943]
ENSG00000134001	1790.841857	2599.380313	-0.537255188	2.12E-14	7.31E-13	EIF2S1	14	67359997	67386516	+	5651	protein_coding	eukaryotic translation initiation factor 2 subunit alpha [Source:HGNC Symbol;Acc:HGNC:3265]
ENSG00000112249	1302.429302	1890.565935	-0.537155973	5.83E-12	1.44E-10	ASCC3	6	100508194	100881372	-	11731	protein_coding	activating signal cointegrator 1 complex subunit 3 [Source:HGNC Symbol;Acc:HGNC:18697]
ENSG00000204435	283.4327354	411.190338	-0.536995373	9.12E-06	7.29E-05	CSNK2B	6	31665236	31670343	+	2933	protein_coding	casein kinase 2 beta [Source:HGNC Symbol;Acc:HGNC:2460]
ENSG00000039068	382.2158468	554.9309832	-0.536785452	2.94E-07	3.32E-06	CDH1	16	68737225	68835548	+	6177	protein_coding	cadherin 1 [Source:HGNC Symbol;Acc:HGNC:1748]
ENSG00000213430	109.9720657	159.4746018	-0.536356606	0.005087255	0.018744805	HSPD1P1	5	21882585	21884310	+	1726	processed_pseudogene	heat shock protein family D (Hsp60) member 1 pseudogene 1 [Source:HGNC Symbol;Acc:HGNC:35133]
ENSG00000035862	6097.634496	8836.392445	-0.535559938	2.43E-21	1.61E-19	TIMP2	17	78852977	78925387	-	5633	protein_coding	TIMP metallopeptidase inhibitor 2 [Source:HGNC Symbol;Acc:HGNC:11821]
ENSG00000146223	2789.110953	4044.143074	-0.535438324	1.17E-15	4.55E-14	RPL7L1	6	42879618	42889925	+	7809	protein_coding	ribosomal protein L7 like 1 [Source:HGNC Symbol;Acc:HGNC:21370]
ENSG00000275183	201.476289	290.6963809	-0.535434166	0.000502147	0.002539406	LENG9	19	54461796	54463711	-	1916	protein_coding	leukocyte receptor cluster member 9 [Source:HGNC Symbol;Acc:HGNC:16306]
ENSG00000159720	1253.784223	1815.529538	-0.535039105	1.78E-10	3.51E-09	ATP6V0D1	16	67438014	67481237	-	8212	protein_coding	ATPase H+ transporting V0 subunit d1 [Source:HGNC Symbol;Acc:HGNC:13724]
ENSG00000174928	97.02943149	140.4578268	-0.534984269	0.005742174	0.020789801	C3orf33	3	155762617	155806351	-	2134	protein_coding	chromosome 3 open reading frame 33 [Source:HGNC Symbol;Acc:HGNC:26434]
ENSG00000169105	440.2483523	637.9972584	-0.533959125	2.80E-07	3.17E-06	CHST14	15	40470998	40474571	+	3574	protein_coding	carbohydrate sulfotransferase 14 [Source:HGNC Symbol;Acc:HGNC:24464]
ENSG00000135698	358.0864421	519.299654	-0.53394115	1.01E-05	7.97E-05	MPHOSPH6	16	82147798	82170226	-	2190	protein_coding	M-phase phosphoprotein 6 [Source:HGNC Symbol;Acc:HGNC:7214]
ENSG00000214717	3625.996435	5248.094601	-0.533481182	4.02E-18	2.02E-16	ZBED1	X	2486414	2500967	-	4755	protein_coding	zinc finger BED-type containing 1 [Source:HGNC Symbol;Acc:HGNC:447]
ENSG00000155368	3409.974557	4935.673489	-0.533143209	2.72E-10	5.20E-09	DBI	2	119366921	119372560	+	2509	protein_coding	diazepam binding inhibitor, acyl-CoA binding protein [Source:HGNC Symbol;Acc:HGNC:2690]
ENSG00000169019	298.4511621	432.1905829	-0.533090095	4.72E-06	4.08E-05	COMMD8	4	47450796	47463719	-	1766	protein_coding	COMM domain containing 8 [Source:HGNC Symbol;Acc:HGNC:26036]
ENSG00000163283	16946.71533	24518.22173	-0.532913476	3.61E-12	9.21E-11	ALPP	2	232378534	232382889	+	3059	protein_coding	alkaline phosphatase, placental [Source:HGNC Symbol;Acc:HGNC:439]
ENSG00000013306	3191.301586	4615.578581	-0.53272876	2.58E-18	1.31E-16	SLC25A39	17	44319625	44324870	-	3526	protein_coding	solute carrier family 25 member 39 [Source:HGNC Symbol;Acc:HGNC:24279]
ENSG00000134318	2152.939986	3113.259267	-0.532674673	4.12E-15	1.54E-13	ROCK2	2	11179761	11348330	-	10145	protein_coding	Rho associated coiled-coil containing protein kinase 2 [Source:HGNC Symbol;Acc:HGNC:10252]
ENSG00000167105	135.6649112	196.2000813	-0.532007986	0.001173253	0.005311271	TMEM92	17	50271406	50281485	+	3101	protein_coding	transmembrane protein 92 [Source:HGNC Symbol;Acc:HGNC:26579]
ENSG00000071054	1007.883838	1455.805825	-0.531659162	1.59E-09	2.69E-08	MAP4K4	2	101696850	101894689	+	11961	protein_coding	mitogen-activated protein kinase kinase kinase kinase 4 [Source:HGNC Symbol;Acc:HGNC:6866]
ENSG00000198604	969.0687197	1401.744417	-0.531291268	2.28E-11	5.19E-10	BAZ1A	14	34752731	34875647	-	7698	protein_coding	bromodomain adjacent to zinc finger domain 1A [Source:HGNC Symbol;Acc:HGNC:960]
ENSG00000253797	281.9156057	408.5861052	-0.53119301	1.68E-05	0.000125775	UTP14C	13	52024691	52033600	+	5529	protein_coding	UTP14C, small subunit processome component [Source:HGNC Symbol;Acc:HGNC:20321]
ENSG00000151414	939.6136869	1359.157992	-0.530965341	8.70E-12	2.11E-10	NEK7	1	198156963	198322420	+	5485	protein_coding	NIMA related kinase 7 [Source:HGNC Symbol;Acc:HGNC:13386]
ENSG00000135829	5112.917343	7385.991034	-0.530920981	4.68E-13	1.37E-11	DHX9	1	182839369	182887751	+	5645	protein_coding	DExH-box helicase 9 [Source:HGNC Symbol;Acc:HGNC:2750]
ENSG00000137547	459.5915135	662.9727546	-0.530208453	9.64E-07	9.79E-06	MRPL15	8	54135210	54147901	+	1191	protein_coding	mitochondrial ribosomal protein L15 [Source:HGNC Symbol;Acc:HGNC:14054]
ENSG00000170185	383.3395286	553.5526832	-0.528963793	3.50E-06	3.13E-05	USP38	4	143184917	143223830	+	7787	protein_coding	ubiquitin specific peptidase 38 [Source:HGNC Symbol;Acc:HGNC:20067]
ENSG00000161921	749.7259302	1081.412365	-0.528810694	1.40E-10	2.83E-09	CXCL16	17	4733526	4739922	-	2794	protein_coding	C-X-C motif chemokine ligand 16 [Source:HGNC Symbol;Acc:HGNC:16642]
ENSG00000126522	512.3378996	738.9965641	-0.528536545	2.35E-08	3.27E-07	ASL	7	66075798	66093558	+	3195	protein_coding	argininosuccinate lyase [Source:HGNC Symbol;Acc:HGNC:746]
ENSG00000115875	3513.82815	5067.508492	-0.5284815	2.55E-12	6.62E-11	SRSF7	2	38743599	38751494	-	4045	protein_coding	serine and arginine rich splicing factor 7 [Source:HGNC Symbol;Acc:HGNC:10789]
ENSG00000160783	339.7744072	489.8717422	-0.528292062	5.69E-06	4.80E-05	PMF1	1	156212993	156240042	+	2520	protein_coding	polyamine modulated factor 1 [Source:HGNC Symbol;Acc:HGNC:9112]
ENSG00000168701	630.3983151	908.6123669	-0.528141951	2.06E-07	2.40E-06	TMEM208	16	67227103	67229278	+	1787	protein_coding	transmembrane protein 208 [Source:HGNC Symbol;Acc:HGNC:25015]
ENSG00000119787	517.6808481	746.8407061	-0.526356216	1.33E-07	1.62E-06	ATL2	2	38294880	38377285	-	4884	protein_coding	atlastin GTPase 2 [Source:HGNC Symbol;Acc:HGNC:24047]
ENSG00000124802	233.2691193	336.2106401	-0.526258047	4.36E-05	0.000295391	EEF1E1	6	8073360	8102578	-	2107	protein_coding	eukaryotic translation elongation factor 1 epsilon 1 [Source:HGNC Symbol;Acc:HGNC:3212]
ENSG00000189280	395.5626775	568.528968	-0.526197484	2.39E-06	2.22E-05	GJB5	1	34755047	34758512	+	1355	protein_coding	gap junction protein beta 5 [Source:HGNC Symbol;Acc:HGNC:4287]
ENSG00000135521	429.228827	616.5188938	-0.526157316	2.96E-06	2.70E-05	LTV1	6	143843344	143863812	+	1847	protein_coding	LTV1 ribosome biogenesis factor [Source:HGNC Symbol;Acc:HGNC:21173]
ENSG00000084093	676.5760242	974.8124775	-0.52591853	2.12E-09	3.49E-08	REST	4	56907876	56966678	+	7983	protein_coding	RE1 silencing transcription factor [Source:HGNC Symbol;Acc:HGNC:9966]
ENSG00000011454	913.6300209	1316.202809	-0.525474996	3.13E-11	6.98E-10	RABGAP1	9	122940833	123104866	+	9162	protein_coding	RAB GTPase activating protein 1 [Source:HGNC Symbol;Acc:HGNC:17155]
ENSG00000142507	1833.785866	2636.613445	-0.524658888	2.31E-13	7.04E-12	PSMB6	17	4796144	4798503	+	1448	protein_coding	proteasome subunit beta 6 [Source:HGNC Symbol;Acc:HGNC:9543]
ENSG00000243547	84.64267531	121.5569986	-0.524303048	0.010983982	0.035899579	HNRNPKP4	3	96349554	96350939	+	1386	processed_pseudogene	heterogeneous nuclear ribonucleoprotein K pseudogene 4 [Source:HGNC Symbol;Acc:HGNC:42377]
ENSG00000165934	1396.462091	2009.9196	-0.524291303	4.78E-12	1.20E-10	CPSF2	14	92121937	92172145	+	13595	protein_coding	cleavage and polyadenylation specific factor 2 [Source:HGNC Symbol;Acc:HGNC:2325]
ENSG00000101311	393.0770724	564.9668409	-0.52403364	2.04E-06	1.92E-05	FERMT1	20	6074845	6123544	-	5359	protein_coding	fermitin family member 1 [Source:HGNC Symbol;Acc:HGNC:15889]
ENSG00000139194	108.1833067	155.0756691	-0.523154722	0.00923988	0.031075506	RBP5	12	7123684	7128942	-	1369	protein_coding	retinol binding protein 5 [Source:HGNC Symbol;Acc:HGNC:15847]
ENSG00000163946	2410.238909	3464.893231	-0.523101983	7.38E-16	2.94E-14	FAM208A	3	56620133	56683237	-	9824	protein_coding	family with sequence similarity 208 member A [Source:HGNC Symbol;Acc:HGNC:30314]
ENSG00000197771	1424.938027	2048.317857	-0.523041398	3.92E-14	1.30E-12	MCMBP	10	119829404	119892556	-	6000	protein_coding	minichromosome maintenance complex binding protein [Source:HGNC Symbol;Acc:HGNC:25782]
ENSG00000139496	2059.007504	2960.899303	-0.522683383	3.77E-13	1.12E-11	NUP58	13	25301524	25349800	+	10422	protein_coding	nucleoporin 58 [Source:HGNC Symbol;Acc:HGNC:20261]
ENSG00000104611	1017.020996	1461.166627	-0.52259411	3.98E-11	8.75E-10	SH2D4A	8	19313617	19396218	+	4148	protein_coding	SH2 domain containing 4A [Source:HGNC Symbol;Acc:HGNC:26102]
ENSG00000184182	147.997623	211.6704437	-0.522405503	0.001841595	0.007831652	UBE2F	2	237966827	238042782	+	4238	protein_coding	ubiquitin conjugating enzyme E2 F (putative) [Source:HGNC Symbol;Acc:HGNC:12480]
ENSG00000163214	751.4861616	1079.284583	-0.521978514	6.71E-09	1.02E-07	DHX57	2	38797729	38875934	-	7985	protein_coding	DExH-box helicase 57 [Source:HGNC Symbol;Acc:HGNC:20086]
ENSG00000053770	605.4765691	870.551939	-0.521888341	2.90E-08	3.97E-07	AP5M1	14	57268909	57298742	+	13034	protein_coding	adaptor related protein complex 5 mu 1 subunit [Source:HGNC Symbol;Acc:HGNC:20192]
ENSG00000159023	1132.913551	1625.969404	-0.521588487	3.04E-10	5.76E-09	EPB41	1	28887091	29120046	+	10739	protein_coding	erythrocyte membrane protein band 4.1 [Source:HGNC Symbol;Acc:HGNC:3377]
ENSG00000119537	825.5175413	1183.908569	-0.521477898	6.36E-09	9.73E-08	KDSR	18	63327726	63367510	-	9287	protein_coding	3-ketodihydrosphingosine reductase [Source:HGNC Symbol;Acc:HGNC:4021]
ENSG00000041802	707.3116614	1014.171966	-0.521191782	1.01E-09	1.76E-08	LSG1	3	194640788	194672477	-	4818	protein_coding	large 60S subunit nuclear export GTPase 1 [Source:HGNC Symbol;Acc:HGNC:25652]
ENSG00000175893	215.5629271	309.3892211	-0.521148449	7.74E-05	0.000494982	ZDHHC21	9	14611071	14693471	-	9426	protein_coding	zinc finger DHHC-type containing 21 [Source:HGNC Symbol;Acc:HGNC:20750]
ENSG00000196083	308.988985	444.2782281	-0.52075177	3.44E-05	0.00023843	IL1RAP	3	190514051	190659750	+	11558	protein_coding	interleukin 1 receptor accessory protein [Source:HGNC Symbol;Acc:HGNC:5995]
ENSG00000142227	1015.995248	1458.273831	-0.520551136	1.64E-09	2.77E-08	EMP3	19	48321509	48330553	+	1667	protein_coding	epithelial membrane protein 3 [Source:HGNC Symbol;Acc:HGNC:3335]
ENSG00000136052	167.0722482	239.8362303	-0.520231661	0.000560418	0.002792388	SLC41A2	12	104802553	104958744	-	5151	protein_coding	solute carrier family 41 member 2 [Source:HGNC Symbol;Acc:HGNC:31045]
ENSG00000265096	122.0771626	174.7947067	-0.520063888	0.003500362	0.013608298	C1QTNF1-AS1	17	79019209	79027655	-	966	antisense_RNA	C1QTNF1 antisense RNA 1 [Source:HGNC Symbol;Acc:HGNC:44351]
ENSG00000136045	1148.199579	1645.89928	-0.519998445	6.50E-10	1.17E-08	PWP1	12	107685732	107713167	+	2876	protein_coding	PWP1 homolog, endonuclein [Source:HGNC Symbol;Acc:HGNC:17015]
ENSG00000162520	428.3787166	613.2069376	-0.519847697	1.78E-06	1.70E-05	SYNC	1	32680360	32703596	-	3487	protein_coding	syncoilin, intermediate filament protein [Source:HGNC Symbol;Acc:HGNC:28897]
ENSG00000112208	970.851508	1392.035422	-0.519376313	7.64E-12	1.85E-10	BAG2	6	57172326	57189833	+	6651	protein_coding	BCL2 associated athanogene 2 [Source:HGNC Symbol;Acc:HGNC:938]
ENSG00000090615	3092.568762	4434.339146	-0.518852496	4.19E-14	1.38E-12	GOLGA3	12	132768909	132828858	-	10549	protein_coding	golgin A3 [Source:HGNC Symbol;Acc:HGNC:4426]
ENSG00000162733	90.92668216	130.1141434	-0.518374243	0.011594263	0.037503825	DDR2	1	162631373	162787400	+	10730	protein_coding	discoidin domain receptor tyrosine kinase 2 [Source:HGNC Symbol;Acc:HGNC:2731]
ENSG00000168924	1209.529993	1731.171969	-0.518259808	2.10E-10	4.07E-09	LETM1	4	1811479	1856247	-	8184	protein_coding	leucine zipper and EF-hand containing transmembrane protein 1 [Source:HGNC Symbol;Acc:HGNC:6556]
ENSG00000077097	3454.535691	4947.675436	-0.517844856	2.39E-17	1.10E-15	TOP2B	3	25597905	25664907	-	6044	protein_coding	topoisomerase (DNA) II beta [Source:HGNC Symbol;Acc:HGNC:11990]
ENSG00000119699	105.1261155	150.4196634	-0.517690434	0.009743746	0.032491696	TGFB3	14	75958099	75982991	-	4914	protein_coding	transforming growth factor beta 3 [Source:HGNC Symbol;Acc:HGNC:11769]
ENSG00000169583	612.2042812	876.1605759	-0.517664626	4.73E-08	6.22E-07	CLIC3	9	136994635	136996803	-	1177	protein_coding	chloride intracellular channel 3 [Source:HGNC Symbol;Acc:HGNC:2064]
ENSG00000168827	1220.582285	1745.737663	-0.517595355	6.56E-11	1.39E-09	GFM1	3	158644278	158692575	+	9032	protein_coding	G elongation factor mitochondrial 1 [Source:HGNC Symbol;Acc:HGNC:13780]
ENSG00000176014	4286.039856	6134.791513	-0.517496924	4.53E-18	2.26E-16	TUBB6	18	12307669	12344320	+	4117	protein_coding	tubulin beta 6 class V [Source:HGNC Symbol;Acc:HGNC:20776]
ENSG00000115541	1256.849918	1802.170531	-0.517379938	2.63E-09	4.25E-08	HSPE1	2	197499994	197503457	+	1977	protein_coding	heat shock protein family E (Hsp10) member 1 [Source:HGNC Symbol;Acc:HGNC:5269]
ENSG00000104524	583.9045725	834.647764	-0.517318173	6.63E-07	6.96E-06	PYCR3	8	143603913	143609773	-	3244	protein_coding	pyrroline-5-carboxylate reductase 3 [Source:HGNC Symbol;Acc:HGNC:25846]
ENSG00000277147	104.6573567	149.8438894	-0.516999786	0.007041711	0.024687443	LINC00869	1	149606334	149679523	+	8501	lincRNA	long intergenic non-protein coding RNA 869 [Source:HGNC Symbol;Acc:HGNC:29050]
ENSG00000106105	4314.109443	6174.860271	-0.516948221	9.26E-18	4.48E-16	GARS	7	30594681	30634033	+	4152	protein_coding	glycyl-tRNA synthetase [Source:HGNC Symbol;Acc:HGNC:4162]
ENSG00000043514	560.6596682	802.3938424	-0.516649724	3.01E-08	4.09E-07	TRIT1	1	39841022	39883511	-	2663	protein_coding	tRNA isopentenyltransferase 1 [Source:HGNC Symbol;Acc:HGNC:20286]
ENSG00000017483	2303.550333	3294.282614	-0.516516064	5.35E-11	1.15E-09	SLC38A5	X	48458537	48470256	-	4014	protein_coding	solute carrier family 38 member 5 [Source:HGNC Symbol;Acc:HGNC:18070]
ENSG00000196367	2097.27397	2998.737971	-0.516043103	1.61E-08	2.32E-07	TRRAP	7	98877933	99013243	+	13218	protein_coding	transformation/transcription domain associated protein [Source:HGNC Symbol;Acc:HGNC:12347]
ENSG00000145287	1098.73672	1572.165871	-0.515972578	1.50E-10	3.00E-09	PLAC8	4	83090048	83137075	-	3853	protein_coding	placenta specific 8 [Source:HGNC Symbol;Acc:HGNC:19254]
ENSG00000091127	832.4611935	1189.414562	-0.515794986	1.30E-08	1.89E-07	PUS7	7	105439661	105522267	-	4421	protein_coding	pseudouridylate synthase 7 (putative) [Source:HGNC Symbol;Acc:HGNC:26033]
ENSG00000124191	144.5958133	205.6777456	-0.515714817	0.005693621	0.020648643	TOX2	20	43914864	44069616	+	3223	protein_coding	TOX high mobility group box family member 2 [Source:HGNC Symbol;Acc:HGNC:16095]
ENSG00000128272	3321.344921	4747.485103	-0.515609776	2.89E-16	1.21E-14	ATF4	22	39519695	39522685	+	2514	protein_coding	activating transcription factor 4 [Source:HGNC Symbol;Acc:HGNC:786]
ENSG00000111602	1912.226701	2732.905204	-0.515504106	2.05E-16	8.70E-15	TIMELESS	12	56416373	56449403	-	5818	protein_coding	timeless circadian clock [Source:HGNC Symbol;Acc:HGNC:11813]
ENSG00000070061	1092.349398	1560.050953	-0.514976331	4.97E-11	1.07E-09	ELP1	9	108867517	108934116	-	6048	protein_coding	elongator complex protein 1 [Source:HGNC Symbol;Acc:HGNC:5959]
ENSG00000105438	2130.15156	3042.729392	-0.51493627	3.44E-16	1.43E-14	KDELR1	19	48382570	48391553	-	2251	protein_coding	KDEL endoplasmic reticulum protein retention receptor 1 [Source:HGNC Symbol;Acc:HGNC:6304]
ENSG00000159267	393.4909182	562.8807428	-0.51480634	5.86E-07	6.23E-06	HLCS	21	36750888	36990236	-	7889	protein_coding	holocarboxylase synthetase [Source:HGNC Symbol;Acc:HGNC:4976]
ENSG00000149289	477.9247438	682.4517526	-0.514617862	8.92E-06	7.15E-05	ZC3H12C	11	110093361	110171841	+	9719	protein_coding	zinc finger CCCH-type containing 12C [Source:HGNC Symbol;Acc:HGNC:29362]
ENSG00000166479	401.623925	574.744929	-0.514422426	2.58E-06	2.39E-05	TMX3	18	68673688	68715298	-	7637	protein_coding	thioredoxin related transmembrane protein 3 [Source:HGNC Symbol;Acc:HGNC:24718]
ENSG00000176340	1361.965377	1947.539175	-0.514409597	4.86E-11	1.06E-09	COX8A	11	63974607	63976543	+	507	protein_coding	cytochrome c oxidase subunit 8A [Source:HGNC Symbol;Acc:HGNC:2294]
ENSG00000110060	163.1836034	232.4838449	-0.514149133	0.000813867	0.003868836	PUS3	11	125893485	125903221	-	2010	protein_coding	pseudouridylate synthase 3 [Source:HGNC Symbol;Acc:HGNC:25461]
ENSG00000143494	89.56622871	127.7834557	-0.513809985	0.012129756	0.03887194	VASH2	1	212950520	212992037	+	9086	protein_coding	vasohibin 2 [Source:HGNC Symbol;Acc:HGNC:25723]
ENSG00000169020	574.0297188	819.286294	-0.513206626	7.14E-05	0.000460971	ATP5I	4	672436	674338	-	940	protein_coding	ATP synthase, H+ transporting, mitochondrial Fo complex subunit E [Source:HGNC Symbol;Acc:HGNC:846]
ENSG00000125991	4741.077685	6761.820064	-0.512651803	6.19E-19	3.37E-17	ERGIC3	20	35542021	35557634	+	6012	protein_coding	ERGIC and golgi 3 [Source:HGNC Symbol;Acc:HGNC:15927]
ENSG00000159184	398.3833388	567.4423407	-0.512472621	7.01E-07	7.32E-06	HOXB13	17	48724763	48729178	-	3467	protein_coding	homeobox B13 [Source:HGNC Symbol;Acc:HGNC:5112]
ENSG00000120256	1176.583863	1678.617382	-0.512222291	1.44E-12	3.87E-11	LRP11	6	149818798	149864026	-	3536	protein_coding	LDL receptor related protein 11 [Source:HGNC Symbol;Acc:HGNC:16936]
ENSG00000086062	5774.8385	8230.53546	-0.511224704	2.36E-18	1.21E-16	B4GALT1	9	33104082	33167356	-	4901	protein_coding	beta-1,4-galactosyltransferase 1 [Source:HGNC Symbol;Acc:HGNC:924]
ENSG00000145050	2099.1728	2993.025156	-0.511111542	3.17E-11	7.04E-10	MANF	3	51385047	51389397	+	2111	protein_coding	mesencephalic astrocyte derived neurotrophic factor [Source:HGNC Symbol;Acc:HGNC:15461]
ENSG00000013588	15426.42336	21985.94493	-0.511086138	4.92E-10	8.98E-09	GPRC5A	12	12890782	12917937	+	8440	protein_coding	G protein-coupled receptor class C group 5 member A [Source:HGNC Symbol;Acc:HGNC:9836]
ENSG00000172840	397.331782	566.3322326	-0.510721774	2.91E-06	2.66E-05	PDP2	16	66878589	66895754	+	8364	protein_coding	pyruvate dehyrogenase phosphatase catalytic subunit 2 [Source:HGNC Symbol;Acc:HGNC:30263]
ENSG00000166888	3057.705953	4354.602073	-0.51072002	2.16E-18	1.12E-16	STAT6	12	57095408	57132139	-	7298	protein_coding	signal transducer and activator of transcription 6 [Source:HGNC Symbol;Acc:HGNC:11368]
ENSG00000175895	239.2318405	341.0118217	-0.510553072	0.000152124	0.000893901	PLEKHF2	8	95133804	95156684	+	3137	protein_coding	pleckstrin homology and FYVE domain containing 2 [Source:HGNC Symbol;Acc:HGNC:20757]
ENSG00000198743	927.256239	1322.085689	-0.50991581	4.54E-06	3.93E-05	SLC5A3	21	34073570	34106262	+	11576	protein_coding	solute carrier family 5 member 3 [Source:HGNC Symbol;Acc:HGNC:11038]
ENSG00000186352	161.8377475	231.3184933	-0.509620391	0.001640505	0.007089971	ANKRD37	4	185396021	185400628	+	2580	protein_coding	ankyrin repeat domain 37 [Source:HGNC Symbol;Acc:HGNC:29593]
ENSG00000115145	217.0455788	309.6183835	-0.509487383	0.000967163	0.004487614	STAM2	2	152116801	152175992	-	7005	protein_coding	signal transducing adaptor molecule 2 [Source:HGNC Symbol;Acc:HGNC:11358]
ENSG00000179241	389.5509473	554.7098289	-0.509474741	1.60E-06	1.55E-05	LDLRAD3	11	35943981	36232136	+	4575	protein_coding	low density lipoprotein receptor class A domain containing 3 [Source:HGNC Symbol;Acc:HGNC:27046]
ENSG00000134184	699.4438361	995.0167195	-0.509095926	9.83E-08	1.22E-06	GSTM1	1	109687814	109709039	+	2512	protein_coding	glutathione S-transferase mu 1 [Source:HGNC Symbol;Acc:HGNC:4632]
ENSG00000021776	1157.173488	1647.433782	-0.508839631	1.11E-11	2.65E-10	AQR	15	34851782	34969839	-	13528	protein_coding	aquarius intron-binding spliceosomal factor [Source:HGNC Symbol;Acc:HGNC:29513]
ENSG00000155660	4928.244868	7009.87969	-0.508287479	3.33E-19	1.88E-17	PDIA4	7	149003062	149028641	-	3277	protein_coding	protein disulfide isomerase family A member 4 [Source:HGNC Symbol;Acc:HGNC:30167]
ENSG00000111799	2905.871136	4133.026734	-0.508040511	1.99E-09	3.31E-08	COL12A1	6	75084326	75206051	-	12481	protein_coding	collagen type XII alpha 1 chain [Source:HGNC Symbol;Acc:HGNC:2188]
ENSG00000112576	4266.74849	6065.204485	-0.507976185	1.68E-13	5.20E-12	CCND3	6	41934933	42050357	-	5802	protein_coding	cyclin D3 [Source:HGNC Symbol;Acc:HGNC:1585]
ENSG00000123684	1195.024406	1699.598378	-0.507927075	1.58E-12	4.23E-11	LPGAT1	1	211743457	211830772	-	8799	protein_coding	lysophosphatidylglycerol acyltransferase 1 [Source:HGNC Symbol;Acc:HGNC:28985]
ENSG00000127954	5581.706492	7940.157705	-0.507916507	2.59E-17	1.18E-15	STEAP4	7	88270892	88306891	-	11245	protein_coding	STEAP4 metalloreductase [Source:HGNC Symbol;Acc:HGNC:21923]
ENSG00000260442	97.55406375	138.2322106	-0.507892031	0.010499141	0.034596481	ATP2A1-AS1	16	28878957	28879920	-	583	antisense_RNA	ATP2A1 antisense RNA 1 [Source:HGNC Symbol;Acc:HGNC:51370]
ENSG00000086827	402.8192347	572.3960544	-0.50779053	2.76E-06	2.53E-05	ZW10	11	113733187	113773811	-	2992	protein_coding	zw10 kinetochore protein [Source:HGNC Symbol;Acc:HGNC:13194]
ENSG00000070729	557.8516884	791.7635069	-0.50739212	7.62E-06	6.20E-05	CNGB1	16	57882340	57971116	-	7298	protein_coding	cyclic nucleotide gated channel beta 1 [Source:HGNC Symbol;Acc:HGNC:2151]
ENSG00000100926	116.1318702	165.2799712	-0.507352842	0.00370799	0.014271672	TM9SF1	14	24189143	24195687	-	3536	protein_coding	transmembrane 9 superfamily member 1 [Source:HGNC Symbol;Acc:HGNC:11864]
ENSG00000160055	143.2737581	203.5685003	-0.506777548	0.001807928	0.007711267	TMEM234	1	32214472	32222359	-	3571	protein_coding	transmembrane protein 234 [Source:HGNC Symbol;Acc:HGNC:28837]
ENSG00000110921	477.2857798	678.5271336	-0.506721584	1.04E-06	1.04E-05	MVK	12	109573255	109598117	+	6480	protein_coding	mevalonate kinase [Source:HGNC Symbol;Acc:HGNC:7530]
ENSG00000023734	1969.655501	2798.270357	-0.506617531	3.40E-10	6.36E-09	STRAP	12	15882391	15903478	+	2211	protein_coding	serine/threonine kinase receptor associated protein [Source:HGNC Symbol;Acc:HGNC:30796]
ENSG00000185721	1154.786928	1641.612987	-0.506521591	6.42E-11	1.36E-09	DRG1	22	31399523	31530634	+	2279	protein_coding	developmentally regulated GTP binding protein 1 [Source:HGNC Symbol;Acc:HGNC:3029]
ENSG00000136875	1067.988899	1515.967567	-0.505574058	2.38E-12	6.20E-11	PRPF4	9	113275343	113292905	+	3613	protein_coding	pre-mRNA processing factor 4 [Source:HGNC Symbol;Acc:HGNC:17349]
ENSG00000116497	592.4305223	841.7525422	-0.505460988	1.69E-08	2.40E-07	S100PBP	1	32816767	32858879	+	9194	protein_coding	S100P binding protein [Source:HGNC Symbol;Acc:HGNC:25768]
ENSG00000205060	659.8434975	936.9350552	-0.505203173	7.01E-09	1.07E-07	SLC35B4	7	134289332	134317051	-	7109	protein_coding	solute carrier family 35 member B4 [Source:HGNC Symbol;Acc:HGNC:20584]
ENSG00000101255	2161.219895	3066.773459	-0.50501969	2.42E-08	3.36E-07	TRIB3	20	362835	397559	+	3434	protein_coding	tribbles pseudokinase 3 [Source:HGNC Symbol;Acc:HGNC:16228]
ENSG00000272779	247.6939838	351.0469819	-0.504690278	6.94E-05	0.000448698	AC245060.4	22	22303224	22310401	+	1121	unprocessed_pseudogene
ENSG00000146247	1158.606588	1645.328967	-0.504608226	2.53E-09	4.11E-08	PHIP	6	78935867	79078236	-	13252	protein_coding	pleckstrin homology domain interacting protein [Source:HGNC Symbol;Acc:HGNC:15673]
ENSG00000058804	1728.568309	2453.697137	-0.504430507	1.59E-11	3.70E-10	NDC1	1	53765460	53838860	-	5135	protein_coding	NDC1 transmembrane nucleoporin [Source:HGNC Symbol;Acc:HGNC:25525]
ENSG00000275202	158.1265067	222.9662577	-0.504416564	0.002678294	0.010839967	AL161421.1	13	48974967	48976867	-	1101	antisense_RNA
ENSG00000114648	491.071259	696.5195619	-0.503890705	1.40E-06	1.37E-05	KLHL18	3	47282917	47346816	+	7064	protein_coding	kelch like family member 18 [Source:HGNC Symbol;Acc:HGNC:29120]
ENSG00000187257	537.3457626	761.698071	-0.503596039	3.14E-07	3.52E-06	RSBN1L	7	77696443	77783022	+	7206	protein_coding	round spermatid basic protein 1 like [Source:HGNC Symbol;Acc:HGNC:24765]
ENSG00000033050	1473.82481	2089.271095	-0.503554846	5.18E-12	1.29E-10	ABCF2	7	151207837	151227230	-	4448	protein_coding	ATP binding cassette subfamily F member 2 [Source:HGNC Symbol;Acc:HGNC:71]
ENSG00000100906	1456.521812	2063.416517	-0.502895706	2.96E-07	3.34E-06	NFKBIA	14	35401511	35404749	-	2373	protein_coding	NFKB inhibitor alpha [Source:HGNC Symbol;Acc:HGNC:7797]
ENSG00000021355	1856.348829	2633.139084	-0.502889372	1.03E-09	1.78E-08	SERPINB1	6	2832332	2842006	-	3094	protein_coding	serpin family B member 1 [Source:HGNC Symbol;Acc:HGNC:3311]
ENSG00000147689	2362.202556	3346.679587	-0.502868664	3.32E-13	9.91E-12	FAM83A	8	123178960	123210079	+	6317	protein_coding	family with sequence similarity 83 member A [Source:HGNC Symbol;Acc:HGNC:28210]
ENSG00000169288	234.9057956	332.6281117	-0.502841882	0.000193251	0.001105086	MRPL1	4	77862520	77952790	+	1943	protein_coding	mitochondrial ribosomal protein L1 [Source:HGNC Symbol;Acc:HGNC:14275]
ENSG00000037474	5885.68986	8337.479787	-0.502425353	4.02E-17	1.79E-15	NSUN2	5	6599239	6633291	-	5506	protein_coding	NOP2/Sun RNA methyltransferase family member 2 [Source:HGNC Symbol;Acc:HGNC:25994]
ENSG00000180964	705.5108636	998.9891957	-0.502398355	3.31E-07	3.69E-06	TCEAL8	X	103252995	103255203	-	1222	protein_coding	transcription elongation factor A like 8 [Source:HGNC Symbol;Acc:HGNC:28683]
ENSG00000177034	718.7877316	1019.822269	-0.501769852	1.09E-07	1.35E-06	MTX3	5	79976731	79991262	-	7916	protein_coding	metaxin 3 [Source:HGNC Symbol;Acc:HGNC:24812]
ENSG00000163584	160.1294851	227.3673593	-0.501458202	0.001908435	0.008091729	RPL22L1	3	170864875	170870483	-	2326	protein_coding	ribosomal protein L22 like 1 [Source:HGNC Symbol;Acc:HGNC:27610]
ENSG00000164134	1656.886386	2345.790546	-0.500962547	3.27E-13	9.77E-12	NAA15	4	139301455	139420033	+	9712	protein_coding	N(alpha)-acetyltransferase 15, NatA auxiliary subunit [Source:HGNC Symbol;Acc:HGNC:30782]
ENSG00000107679	703.9820341	996.2711392	-0.500520607	8.69E-09	1.30E-07	PLEKHA1	10	122374696	122442602	+	23986	protein_coding	pleckstrin homology domain containing A1 [Source:HGNC Symbol;Acc:HGNC:14335]
ENSG00000196352	17494.15118	24748.9292	-0.500463634	8.42E-13	2.37E-11	CD55	1	207321508	207386804	+	5568	protein_coding	CD55 molecule (Cromer blood group) [Source:HGNC Symbol;Acc:HGNC:2665]
ENSG00000156587	363.2079058	513.4071136	-0.500433779	4.84E-06	4.16E-05	UBE2L6	11	57551656	57568284	-	2197	protein_coding	ubiquitin conjugating enzyme E2 L6 [Source:HGNC Symbol;Acc:HGNC:12490]
ENSG00000138190	175.8911775	248.8227444	-0.500352863	0.00150961	0.006618675	EXOC6	10	92834713	93059493	+	6193	protein_coding	exocyst complex component 6 [Source:HGNC Symbol;Acc:HGNC:23196]
ENSG00000276256	90.87707215	128.6357632	-0.499937633	0.012152063	0.038936201	AC011043.1	GL000195.1	42939	49164	-	2195	protein_coding	Homo sapiens uncharacterized LOC389831 (LOC389831), transcript variant 3, mRNA. [Source:RefSeq mRNA;Acc:NM_001347681]
ENSG00000100372	473.9346488	670.740661	-0.499693621	1.66E-06	1.60E-05	SLC25A17	22	40769630	40819399	-	3989	protein_coding	solute carrier family 25 member 17 [Source:HGNC Symbol;Acc:HGNC:10987]
ENSG00000164284	434.3273994	615.2371559	-0.499576297	1.11E-05	8.73E-05	GRPEL2	5	149345430	149354583	+	4419	protein_coding	GrpE like 2, mitochondrial [Source:HGNC Symbol;Acc:HGNC:21060]
ENSG00000205339	5305.579737	7503.68148	-0.499552025	8.52E-16	3.37E-14	IPO7	11	9384622	9448126	+	7245	protein_coding	importin 7 [Source:HGNC Symbol;Acc:HGNC:9852]
ENSG00000166750	616.1444984	872.3059428	-0.499011429	3.23E-07	3.61E-06	SLFN5	17	35243036	35273655	+	10709	protein_coding	schlafen family member 5 [Source:HGNC Symbol;Acc:HGNC:28286]
ENSG00000161654	408.80179	576.7011727	-0.498751165	0.000352803	0.001870937	LSM12	17	44034635	44067619	-	2811	protein_coding	LSM12 homolog [Source:HGNC Symbol;Acc:HGNC:26407]
ENSG00000183291	2175.764794	3074.318212	-0.49843601	2.74E-13	8.29E-12	SELENOF	1	86862445	86914424	-	2103	protein_coding	selenoprotein F [Source:HGNC Symbol;Acc:HGNC:17705]
ENSG00000061794	1355.958646	1915.282828	-0.498389917	1.81E-09	3.03E-08	MRPS35	12	27710773	27756295	+	1979	protein_coding	mitochondrial ribosomal protein S35 [Source:HGNC Symbol;Acc:HGNC:16635]
ENSG00000092199	10075.67009	14226.95056	-0.497863475	2.73E-16	1.15E-14	HNRNPC	14	21209136	21269494	-	7309	protein_coding	heterogeneous nuclear ribonucleoprotein C (C1/C2) [Source:HGNC Symbol;Acc:HGNC:5035]
ENSG00000115685	806.9473088	1139.522969	-0.497690091	4.03E-08	5.38E-07	PPP1R7	2	241149576	241183652	+	3781	protein_coding	protein phosphatase 1 regulatory subunit 7 [Source:HGNC Symbol;Acc:HGNC:9295]
ENSG00000068079	369.4148901	520.2421383	-0.497236878	9.30E-05	0.000579846	IFI35	17	43006725	43014456	+	1973	protein_coding	interferon induced protein 35 [Source:HGNC Symbol;Acc:HGNC:5399]
ENSG00000137055	635.8921645	898.1685879	-0.497156222	6.70E-08	8.60E-07	PLAA	9	26904083	26947463	-	4825	protein_coding	phospholipase A2 activating protein [Source:HGNC Symbol;Acc:HGNC:9043]
ENSG00000099246	836.6564336	1181.338936	-0.496992595	1.05E-08	1.56E-07	RAB18	10	27504174	27542237	+	6223	protein_coding	RAB18, member RAS oncogene family [Source:HGNC Symbol;Acc:HGNC:14244]
ENSG00000139433	587.0371413	828.7838445	-0.496907762	4.04E-08	5.39E-07	GLTP	12	109850943	109880488	-	2696	protein_coding	glycolipid transfer protein [Source:HGNC Symbol;Acc:HGNC:24867]
ENSG00000136021	1010.987469	1427.172278	-0.496856656	3.07E-10	5.79E-09	SCYL2	12	100267140	100341724	+	7481	protein_coding	SCY1 like pseudokinase 2 [Source:HGNC Symbol;Acc:HGNC:19286]
ENSG00000100519	1091.15141	1541.680395	-0.496767924	3.17E-07	3.55E-06	PSMC6	14	52707172	52728587	+	7482	protein_coding	proteasome 26S subunit, ATPase 6 [Source:HGNC Symbol;Acc:HGNC:9553]
ENSG00000243566	381.435411	536.979888	-0.496693551	4.59E-05	0.000308614	UPK3B	7	76510428	76516521	+	2660	protein_coding	uroplakin 3B [Source:HGNC Symbol;Acc:HGNC:21444]
ENSG00000170190	1236.727529	1744.688851	-0.496551911	3.94E-12	9.97E-11	SLC16A5	17	75087727	75106162	+	3089	protein_coding	solute carrier family 16 member 5 [Source:HGNC Symbol;Acc:HGNC:10926]
ENSG00000055147	350.5401997	494.36481	-0.496195035	2.29E-05	0.000166035	FAM114A2	5	153990128	154038936	-	6543	protein_coding	family with sequence similarity 114 member A2 [Source:HGNC Symbol;Acc:HGNC:1333]
ENSG00000171467	650.2488751	917.5491904	-0.49555551	3.24E-07	3.62E-06	ZNF318	6	43307134	43369478	-	9559	protein_coding	zinc finger protein 318 [Source:HGNC Symbol;Acc:HGNC:13578]
ENSG00000155097	651.1294506	917.0899085	-0.495449056	2.84E-08	3.90E-07	ATP6V1C1	8	103021063	103073051	+	5851	protein_coding	ATPase H+ transporting V1 subunit C1 [Source:HGNC Symbol;Acc:HGNC:856]
ENSG00000145725	676.5798111	954.5135253	-0.495262915	2.05E-07	2.39E-06	PPIP5K2	5	103120149	103212799	+	17270	protein_coding	diphosphoinositol pentakisphosphate kinase 2 [Source:HGNC Symbol;Acc:HGNC:29035]
ENSG00000188643	7204.748634	10156.68436	-0.495169784	5.93E-21	3.88E-19	S100A16	1	153606886	153613145	-	1701	protein_coding	S100 calcium binding protein A16 [Source:HGNC Symbol;Acc:HGNC:20441]
ENSG00000119777	1390.057828	1959.715647	-0.495072053	1.78E-11	4.11E-10	TMEM214	2	27032910	27041695	+	4910	protein_coding	transmembrane protein 214 [Source:HGNC Symbol;Acc:HGNC:25983]
ENSG00000178919	746.3867046	1049.981082	-0.494957928	1.89E-06	1.80E-05	FOXE1	9	97853254	97856715	+	3462	protein_coding	forkhead box E1 [Source:HGNC Symbol;Acc:HGNC:3806]
ENSG00000169604	1461.352697	2058.04777	-0.4948727	4.36E-11	9.54E-10	ANTXR1	2	69013178	69249327	+	8185	protein_coding	anthrax toxin receptor 1 [Source:HGNC Symbol;Acc:HGNC:21014]
ENSG00000079246	4342.133695	6117.674901	-0.494761113	1.32E-12	3.58E-11	XRCC5	2	216107464	216206303	+	5463	protein_coding	X-ray repair cross complementing 5 [Source:HGNC Symbol;Acc:HGNC:12833]
ENSG00000172572	1880.075497	2648.809817	-0.494559162	1.48E-11	3.47E-10	PDE3A	12	20369245	20684381	+	8398	protein_coding	phosphodiesterase 3A [Source:HGNC Symbol;Acc:HGNC:8778]
ENSG00000164934	731.5160798	1030.855611	-0.494477429	1.20E-08	1.76E-07	DCAF13	8	103414714	103443453	+	9199	protein_coding	DDB1 and CUL4 associated factor 13 [Source:HGNC Symbol;Acc:HGNC:24535]
ENSG00000065154	1088.677351	1534.890161	-0.494281576	4.52E-10	8.28E-09	OAT	10	124397303	124418976	-	3388	protein_coding	ornithine aminotransferase [Source:HGNC Symbol;Acc:HGNC:8091]
ENSG00000119004	99.04426898	139.1478153	-0.494148362	0.013905162	0.043480381	CYP20A1	2	203238940	203305611	+	3079	protein_coding	cytochrome P450 family 20 subfamily A member 1 [Source:HGNC Symbol;Acc:HGNC:20576]
ENSG00000146731	9185.666598	12936.17982	-0.494024081	1.63E-12	4.33E-11	CCT6A	7	56051630	56063989	+	3901	protein_coding	chaperonin containing TCP1 subunit 6A [Source:HGNC Symbol;Acc:HGNC:1620]
ENSG00000166130	1765.345263	2486.759954	-0.494000013	3.46E-11	7.65E-10	IKBIP	12	98613405	98645113	-	4163	protein_coding	IKBKB interacting protein [Source:HGNC Symbol;Acc:HGNC:26430]
ENSG00000028116	351.8020806	495.3243425	-0.493851913	4.30E-06	3.75E-05	VRK2	2	57907651	58159920	+	3509	protein_coding	vaccinia related kinase 2 [Source:HGNC Symbol;Acc:HGNC:12719]
ENSG00000160563	373.831065	525.8214387	-0.49362819	9.00E-06	7.21E-05	MED27	9	131860107	132079908	-	2107	protein_coding	mediator complex subunit 27 [Source:HGNC Symbol;Acc:HGNC:2377]
ENSG00000011426	4614.5936	6500.198826	-0.493459647	9.17E-13	2.56E-11	ANLN	7	36389806	36453791	+	6012	protein_coding	anillin actin binding protein [Source:HGNC Symbol;Acc:HGNC:14082]
ENSG00000205659	161.7847053	227.6804033	-0.493409952	0.001163609	0.005275801	LIN52	14	74084796	74201235	+	3692	protein_coding	lin-52 DREAM MuvB core complex component [Source:HGNC Symbol;Acc:HGNC:19856]
ENSG00000143390	1627.12983	2290.588193	-0.493012002	3.48E-11	7.70E-10	RFX5	1	151340640	151347357	-	4586	protein_coding	regulatory factor X5 [Source:HGNC Symbol;Acc:HGNC:9986]
ENSG00000197442	303.4252656	426.0531338	-0.492839482	2.64E-05	0.000187603	MAP3K5	6	136557047	136792518	-	5303	protein_coding	mitogen-activated protein kinase kinase kinase 5 [Source:HGNC Symbol;Acc:HGNC:6857]
ENSG00000116874	380.3731723	535.8493184	-0.492582347	5.38E-05	0.00035715	WARS2	1	119031216	119140671	-	3847	protein_coding	tryptophanyl tRNA synthetase 2, mitochondrial [Source:HGNC Symbol;Acc:HGNC:12730]
ENSG00000107338	263.1465581	370.1448161	-0.492306612	0.000246511	0.001366484	SHB	9	37919134	38069211	-	2783	protein_coding	SH2 domain containing adaptor protein B [Source:HGNC Symbol;Acc:HGNC:10838]
ENSG00000125257	1405.552634	1978.411322	-0.492281846	1.56E-09	2.64E-08	ABCC4	13	95019829	95301446	-	7819	protein_coding	ATP binding cassette subfamily C member 4 [Source:HGNC Symbol;Acc:HGNC:55]
ENSG00000145220	479.6591704	673.8813221	-0.49218935	4.15E-07	4.55E-06	LYAR	4	4267701	4290169	-	2319	protein_coding	Ly1 antibody reactive [Source:HGNC Symbol;Acc:HGNC:26021]
ENSG00000184254	338.1296429	475.4290494	-0.491842492	1.70E-05	0.000127476	ALDH1A3	15	100877714	100916626	+	5772	protein_coding	aldehyde dehydrogenase 1 family member A3 [Source:HGNC Symbol;Acc:HGNC:409]
ENSG00000090612	152.1266513	214.9165237	-0.49175818	0.004442676	0.016711261	ZNF268	12	133181409	133214831	+	14095	protein_coding	zinc finger protein 268 [Source:HGNC Symbol;Acc:HGNC:13061]
ENSG00000085117	605.9645146	851.7594435	-0.491602795	5.09E-08	6.66E-07	CD82	11	44564427	44620363	+	4054	protein_coding	CD82 molecule [Source:HGNC Symbol;Acc:HGNC:6210]
ENSG00000170421	35325.36199	49614.67434	-0.490112424	1.28E-14	4.56E-13	KRT8	12	52897187	52949954	-	6881	protein_coding	keratin 8 [Source:HGNC Symbol;Acc:HGNC:6446]
ENSG00000153310	1416.869048	1990.7983	-0.490101019	2.69E-10	5.14E-09	FAM49B	8	129839593	130017129	-	9132	protein_coding	family with sequence similarity 49 member B [Source:HGNC Symbol;Acc:HGNC:25216]
ENSG00000153107	2222.468867	3124.438633	-0.490095951	2.87E-11	6.44E-10	ANAPC1	2	111766271	111884690	-	13327	protein_coding	anaphase promoting complex subunit 1 [Source:HGNC Symbol;Acc:HGNC:19988]
ENSG00000163541	1176.412184	1653.345907	-0.49002127	4.57E-10	8.36E-09	SUCLG1	2	84423523	84460045	-	4286	protein_coding	succinate-CoA ligase alpha subunit [Source:HGNC Symbol;Acc:HGNC:11449]
ENSG00000143476	1253.127183	1758.215923	-0.489429985	1.02E-11	2.44E-10	DTL	1	212035553	212107400	+	4916	protein_coding	denticleless E3 ubiquitin protein ligase homolog [Source:HGNC Symbol;Acc:HGNC:30288]
ENSG00000211584	663.6952805	931.4465679	-0.489324221	3.88E-07	4.29E-06	SLC48A1	12	47753916	47782753	+	4921	protein_coding	solute carrier family 48 member 1 [Source:HGNC Symbol;Acc:HGNC:26035]
ENSG00000213619	1823.429126	2557.044438	-0.488816475	2.14E-10	4.16E-09	NDUFS3	11	47565336	47584562	+	3670	protein_coding	NADH:ubiquinone oxidoreductase core subunit S3 [Source:HGNC Symbol;Acc:HGNC:7710]
ENSG00000197172	1426.732495	2000.818884	-0.488560765	2.62E-09	4.24E-08	MAGEA6	X	152766136	152769747	-	1863	protein_coding	MAGE family member A6 [Source:HGNC Symbol;Acc:HGNC:6804]
ENSG00000173320	342.2687012	480.7664605	-0.488389765	1.62E-05	0.000122382	STOX2	4	183797692	184023526	+	11316	protein_coding	storkhead box 2 [Source:HGNC Symbol;Acc:HGNC:25450]
ENSG00000070785	612.8808256	859.5326895	-0.488232447	7.85E-08	1.00E-06	EIF2B3	1	44850522	44986722	-	3411	protein_coding	eukaryotic translation initiation factor 2B subunit gamma [Source:HGNC Symbol;Acc:HGNC:3259]
ENSG00000164953	118.1015319	166.4874601	-0.488147532	0.007318613	0.025466944	TMEM67	8	93754844	93819234	+	8281	protein_coding	transmembrane protein 67 [Source:HGNC Symbol;Acc:HGNC:28396]
ENSG00000251169	135.0900215	190.0047349	-0.488019888	0.006874871	0.02420078	LINC01843	5	134506552	134509229	+	1107	lincRNA	long intergenic non-protein coding RNA 1843 [Source:HGNC Symbol;Acc:HGNC:52659]
ENSG00000100219	2594.87951	3639.562056	-0.487841057	3.04E-12	7.83E-11	XBP1	22	28794555	28800597	-	3028	protein_coding	X-box binding protein 1 [Source:HGNC Symbol;Acc:HGNC:12801]
ENSG00000118412	562.7845984	790.5348135	-0.487788718	4.82E-07	5.23E-06	CASP8AP2	6	89829894	89874436	+	8171	protein_coding	caspase 8 associated protein 2 [Source:HGNC Symbol;Acc:HGNC:1510]
ENSG00000135587	119.6718168	167.2242457	-0.487652252	0.007874848	0.027069788	SMPD2	6	109440763	109443919	+	2014	protein_coding	sphingomyelin phosphodiesterase 2 [Source:HGNC Symbol;Acc:HGNC:11121]
ENSG00000163512	668.3991318	936.6064189	-0.487577533	1.08E-08	1.60E-07	AZI2	3	28315003	28349127	-	6349	protein_coding	5-azacytidine induced 2 [Source:HGNC Symbol;Acc:HGNC:24002]
ENSG00000131725	1166.338089	1634.250742	-0.487429024	7.57E-10	1.34E-08	WDR44	X	118346073	118449961	+	4202	protein_coding	WD repeat domain 44 [Source:HGNC Symbol;Acc:HGNC:30512]
ENSG00000116285	2208.316143	3096.717262	-0.487382232	0.004296519	0.01624007	ERRFI1	1	8004404	8026308	-	4186	protein_coding	ERBB receptor feedback inhibitor 1 [Source:HGNC Symbol;Acc:HGNC:18185]
ENSG00000085231	378.7872256	531.0534609	-0.487132711	4.26E-06	3.72E-05	AK6	5	69350984	69370013	-	2162	protein_coding	adenylate kinase 6 [Source:HGNC Symbol;Acc:HGNC:49151]
ENSG00000075407	590.8027609	828.6494072	-0.486298702	2.23E-07	2.59E-06	ZNF37A	10	38094334	38150293	+	13190	protein_coding	zinc finger protein 37A [Source:HGNC Symbol;Acc:HGNC:13102]
ENSG00000132341	11512.63497	16117.69478	-0.485407529	2.15E-14	7.39E-13	RAN	12	130871879	130877678	+	4825	protein_coding	RAN, member RAS oncogene family [Source:HGNC Symbol;Acc:HGNC:9846]
ENSG00000140299	1879.393612	2631.604489	-0.485265124	9.06E-14	2.88E-12	BNIP2	15	59659146	59689534	-	7969	protein_coding	BCL2 interacting protein 2 [Source:HGNC Symbol;Acc:HGNC:1083]
ENSG00000140948	1271.305027	1778.510492	-0.484959055	1.59E-10	3.16E-09	ZCCHC14	16	87406246	87492045	-	7390	protein_coding	zinc finger CCHC-type containing 14 [Source:HGNC Symbol;Acc:HGNC:24134]
ENSG00000182022	733.2324302	1027.126875	-0.484756034	8.65E-08	1.09E-06	CHST15	10	124007666	124093607	-	6554	protein_coding	carbohydrate sulfotransferase 15 [Source:HGNC Symbol;Acc:HGNC:18137]
ENSG00000139180	221.8214173	309.8708454	-0.484323356	0.00049947	0.00252952	NDUFA9	12	4649095	4694317	+	10391	protein_coding	NADH:ubiquinone oxidoreductase subunit A9 [Source:HGNC Symbol;Acc:HGNC:7693]
ENSG00000164332	453.539618	634.7227836	-0.484279429	7.26E-06	5.94E-05	UBLCP1	5	159263081	159286040	+	2676	protein_coding	ubiquitin like domain containing CTD phosphatase 1 [Source:HGNC Symbol;Acc:HGNC:28110]
ENSG00000102317	3194.341324	4467.109636	-0.484264208	1.42E-08	2.05E-07	RBM3	X	48574449	48579066	+	3731	protein_coding	RNA binding motif (RNP1, RRM) protein 3 [Source:HGNC Symbol;Acc:HGNC:9900]
ENSG00000213281	2212.725909	3095.652507	-0.48416197	4.51E-12	1.13E-10	NRAS	1	114704469	114716894	-	4449	protein_coding	NRAS proto-oncogene, GTPase [Source:HGNC Symbol;Acc:HGNC:7989]
ENSG00000253683	202.5761193	283.9645607	-0.484050852	0.00082105	0.003896544	AC027309.2	5	172656522	172656713	-	192	processed_pseudogene
ENSG00000078237	408.3089425	570.7490029	-0.483675456	1.95E-06	1.85E-05	TIGAR	12	4307763	4354593	+	4017	protein_coding	TP53 induced glycolysis regulatory phosphatase [Source:HGNC Symbol;Acc:HGNC:1185]
ENSG00000127914	483.2743059	675.8645339	-0.483372261	3.60E-06	3.20E-05	AKAP9	7	91940867	92110673	+	18210	protein_coding	A-kinase anchoring protein 9 [Source:HGNC Symbol;Acc:HGNC:379]
ENSG00000160818	1259.855434	1759.950495	-0.483253213	4.10E-09	6.45E-08	GPATCH4	1	156594487	156601496	-	4437	protein_coding	G-patch domain containing 4 [Source:HGNC Symbol;Acc:HGNC:25982]
ENSG00000175183	638.9582243	894.5223831	-0.482895079	2.20E-07	2.55E-06	CSRP2	12	76858715	76879060	-	5873	protein_coding	cysteine and glycine rich protein 2 [Source:HGNC Symbol;Acc:HGNC:2470]
ENSG00000014919	982.6683941	1373.429269	-0.482773861	1.37E-10	2.77E-09	COX15	10	99711844	99732100	-	4177	protein_coding	COX15, cytochrome c oxidase assembly homolog [Source:HGNC Symbol;Acc:HGNC:2263]
ENSG00000155542	113.8075553	159.3954991	-0.482185457	0.014651987	0.045399944	SETD9	5	56909260	56925532	+	2711	protein_coding	SET domain containing 9 [Source:HGNC Symbol;Acc:HGNC:28508]
ENSG00000083312	5518.404355	7708.211696	-0.4818332	4.27E-15	1.59E-13	TNPO1	5	72816312	72916733	+	11977	protein_coding	transportin 1 [Source:HGNC Symbol;Acc:HGNC:6401]
ENSG00000100938	761.1009356	1062.874818	-0.48168153	3.09E-09	4.94E-08	GMPR2	14	24232422	24239242	+	3640	protein_coding	guanosine monophosphate reductase 2 [Source:HGNC Symbol;Acc:HGNC:4377]
ENSG00000213214	204.9643955	286.4396056	-0.48152747	0.000447102	0.002298734	ARHGEF35	7	144186083	144195655	-	2431	protein_coding	Rho guanine nucleotide exchange factor 35 [Source:HGNC Symbol;Acc:HGNC:33846]
ENSG00000147872	1736.92947	2425.803075	-0.48096901	2.11E-09	3.47E-08	PLIN2	9	19108375	19149290	-	5086	protein_coding	perilipin 2 [Source:HGNC Symbol;Acc:HGNC:248]
ENSG00000158417	4213.868506	5879.993213	-0.480636612	2.54E-12	6.60E-11	EIF5B	2	99337353	99401326	+	7883	protein_coding	eukaryotic translation initiation factor 5B [Source:HGNC Symbol;Acc:HGNC:30793]
ENSG00000144867	1359.453109	1896.047946	-0.480460714	1.42E-07	1.72E-06	SRPRB	3	133784033	133825772	+	4180	protein_coding	SRP receptor beta subunit [Source:HGNC Symbol;Acc:HGNC:24085]
ENSG00000140905	217.3192586	303.3676122	-0.479724032	0.000507063	0.002562019	GCSH	16	81081938	81096425	-	3677	protein_coding	glycine cleavage system protein H [Source:HGNC Symbol;Acc:HGNC:4208]
ENSG00000102158	2194.889091	3061.396081	-0.479218251	4.97E-13	1.45E-11	MAGT1	X	77826364	77895593	-	4862	protein_coding	magnesium transporter 1 [Source:HGNC Symbol;Acc:HGNC:28880]
ENSG00000138347	799.2001499	1114.652575	-0.479156824	1.69E-09	2.84E-08	MYPN	10	68106117	68212017	+	7060	protein_coding	myopalladin [Source:HGNC Symbol;Acc:HGNC:23246]
ENSG00000094804	1406.289862	1959.325805	-0.479074076	2.64E-09	4.26E-08	CDC6	17	40287633	40304657	+	5120	protein_coding	cell division cycle 6 [Source:HGNC Symbol;Acc:HGNC:1744]
ENSG00000245680	97.5311522	136.4435169	-0.478870886	0.01583605	0.048465106	ZNF585B	19	37181579	37218153	-	7538	protein_coding	zinc finger protein 585B [Source:HGNC Symbol;Acc:HGNC:30948]
ENSG00000204253	298.2709531	414.5055854	-0.478869688	0.002136043	0.008927748	HNRNPCP2	2	189923336	189924216	+	881	processed_pseudogene	heterogeneous nuclear ribonucleoprotein C pseudogene 2 [Source:HGNC Symbol;Acc:HGNC:48814]
ENSG00000154153	167.991109	234.7804335	-0.478702161	0.002527457	0.010318957	RETREG1	5	16473038	16617058	-	4568	protein_coding	reticulophagy regulator 1 [Source:HGNC Symbol;Acc:HGNC:25964]
ENSG00000101654	1197.291285	1670.750609	-0.478670134	7.06E-09	1.07E-07	RNMT	18	13726660	13764558	+	6982	protein_coding	RNA guanine-7 methyltransferase [Source:HGNC Symbol;Acc:HGNC:10075]
ENSG00000100664	2903.970747	4045.211984	-0.47842077	2.98E-12	7.69E-11	EIF5	14	103333544	103345025	+	8505	protein_coding	eukaryotic translation initiation factor 5 [Source:HGNC Symbol;Acc:HGNC:3299]
ENSG00000152944	658.6746445	918.3127635	-0.478018974	5.16E-08	6.75E-07	MED21	12	27022546	27066343	+	3224	protein_coding	mediator complex subunit 21 [Source:HGNC Symbol;Acc:HGNC:11473]
ENSG00000135070	941.4732977	1310.677765	-0.477756376	4.15E-07	4.55E-06	ISCA1	9	86264546	86283102	-	3251	protein_coding	iron-sulfur cluster assembly 1 [Source:HGNC Symbol;Acc:HGNC:28660]
ENSG00000116209	2242.210274	3124.346289	-0.47772513	8.67E-12	2.10E-10	TMEM59	1	54026681	54053504	-	9149	protein_coding	transmembrane protein 59 [Source:HGNC Symbol;Acc:HGNC:1239]
ENSG00000166510	403.8737142	563.5439622	-0.477260734	6.83E-05	0.000442729	CCDC68	18	54901509	54959508	-	5180	protein_coding	coiled-coil domain containing 68 [Source:HGNC Symbol;Acc:HGNC:24350]
ENSG00000107175	767.2840527	1066.578253	-0.476745421	1.87E-08	2.65E-07	CREB3	9	35732335	35737004	+	1903	protein_coding	cAMP responsive element binding protein 3 [Source:HGNC Symbol;Acc:HGNC:2347]
ENSG00000091039	1137.554993	1584.827987	-0.476663057	2.61E-09	4.24E-08	OSBPL8	12	76351797	76559809	-	9198	protein_coding	oxysterol binding protein like 8 [Source:HGNC Symbol;Acc:HGNC:16396]
ENSG00000166407	135.6107539	188.9133743	-0.476556596	0.004317922	0.016313829	LMO1	11	8224304	8268716	-	1690	protein_coding	LIM domain only 1 [Source:HGNC Symbol;Acc:HGNC:6641]
ENSG00000256269	633.3320134	880.6306479	-0.476249405	6.22E-07	6.57E-06	HMBS	11	119084866	119093549	+	4247	protein_coding	hydroxymethylbilane synthase [Source:HGNC Symbol;Acc:HGNC:4982]
ENSG00000138685	1314.282967	1825.982571	-0.475650099	2.73E-09	4.39E-08	FGF2	4	122826708	122898236	+	6775	protein_coding	fibroblast growth factor 2 [Source:HGNC Symbol;Acc:HGNC:3676]
ENSG00000129595	103.1451753	142.8436968	-0.475174769	0.012370573	0.039526327	EPB41L4A	5	112142441	112419316	-	8582	protein_coding	erythrocyte membrane protein band 4.1 like 4A [Source:HGNC Symbol;Acc:HGNC:13278]
ENSG00000127022	22992.74547	31939.10061	-0.474061384	2.17E-19	1.26E-17	CANX	5	179678628	179730925	+	6235	protein_coding	calnexin [Source:HGNC Symbol;Acc:HGNC:1473]
ENSG00000113194	2202.284499	3061.10488	-0.473982363	5.15E-12	1.28E-10	FAF2	5	176447628	176510074	+	5954	protein_coding	Fas associated factor family member 2 [Source:HGNC Symbol;Acc:HGNC:24666]
ENSG00000226742	251.7068976	350.6736894	-0.473453283	0.00034914	0.001854704	HSBP1L1	18	79964561	79970822	+	2056	protein_coding	heat shock factor binding protein 1 like 1 [Source:HGNC Symbol;Acc:HGNC:37243]
ENSG00000064313	665.994988	926.3494826	-0.473336412	3.14E-07	3.53E-06	TAF2	8	119730775	119832863	-	6547	protein_coding	TATA-box binding protein associated factor 2 [Source:HGNC Symbol;Acc:HGNC:11536]
ENSG00000187325	506.9503763	704.720085	-0.473335484	4.80E-06	4.13E-05	TAF9B	X	78129748	78139706	-	2791	protein_coding	TATA-box binding protein associated factor 9b [Source:HGNC Symbol;Acc:HGNC:17306]
ENSG00000113621	824.4491522	1144.458148	-0.473139409	1.77E-07	2.09E-06	TXNDC15	5	134873803	134901525	+	5265	protein_coding	thioredoxin domain containing 15 [Source:HGNC Symbol;Acc:HGNC:20652]
ENSG00000117395	2433.202627	3376.836748	-0.473055958	3.87E-12	9.82E-11	EBNA1BP2	1	43164175	43270936	-	3561	protein_coding	EBNA1 binding protein 2 [Source:HGNC Symbol;Acc:HGNC:15531]
ENSG00000114867	7823.33859	10855.15221	-0.472733527	2.23E-13	6.82E-12	EIF4G1	3	184314495	184335358	+	8257	protein_coding	eukaryotic translation initiation factor 4 gamma 1 [Source:HGNC Symbol;Acc:HGNC:3296]
ENSG00000118515	2935.781186	4072.317387	-0.472285718	1.87E-14	6.53E-13	SGK1	6	134169246	134318112	-	9992	protein_coding	serum/glucocorticoid regulated kinase 1 [Source:HGNC Symbol;Acc:HGNC:10810]
ENSG00000143147	227.964795	315.2473305	-0.471862545	0.000766971	0.003676267	GPR161	1	168079543	168137667	-	11224	protein_coding	G protein-coupled receptor 161 [Source:HGNC Symbol;Acc:HGNC:23694]
ENSG00000122484	331.9038684	460.4535834	-0.4714418	2.88E-05	0.000203665	RPAP2	1	92298965	92402056	+	17142	protein_coding	RNA polymerase II associated protein 2 [Source:HGNC Symbol;Acc:HGNC:25791]
ENSG00000163814	1691.124598	2345.403541	-0.471291246	3.42E-07	3.81E-06	CDCP1	3	45082278	45146422	-	6507	protein_coding	CUB domain containing protein 1 [Source:HGNC Symbol;Acc:HGNC:24357]
ENSG00000164542	1100.495419	1526.377021	-0.470862827	1.47E-10	2.94E-09	KIAA0895	7	36324221	36390125	-	6728	protein_coding	KIAA0895 [Source:HGNC Symbol;Acc:HGNC:22206]
ENSG00000169884	1528.805427	2116.704481	-0.470480126	4.87E-09	7.58E-08	WNT10B	12	48965340	48971763	-	2629	protein_coding	Wnt family member 10B [Source:HGNC Symbol;Acc:HGNC:12775]
ENSG00000138756	130.8338467	181.4503206	-0.470188048	0.004443434	0.016711261	BMP2K	4	78776342	78916372	+	9938	protein_coding	BMP2 inducible kinase [Source:HGNC Symbol;Acc:HGNC:18041]
ENSG00000115641	1674.194223	2320.048262	-0.470063101	1.34E-11	3.17E-10	FHL2	2	105357712	105438513	-	6626	protein_coding	four and a half LIM domains 2 [Source:HGNC Symbol;Acc:HGNC:3703]
ENSG00000205544	259.0271745	359.7727224	-0.470040049	0.000242568	0.001347959	TMEM256	17	7402975	7404137	-	707	protein_coding	transmembrane protein 256 [Source:HGNC Symbol;Acc:HGNC:28618]
ENSG00000013392	178.6443322	248.135817	-0.469964604	0.001406149	0.006218744	RWDD2A	6	83193379	83198932	+	3744	protein_coding	RWD domain containing 2A [Source:HGNC Symbol;Acc:HGNC:21385]
ENSG00000136240	8828.05657	12225.93431	-0.469398056	2.25E-13	6.89E-12	KDELR2	7	6445953	6484242	-	3990	protein_coding	KDEL endoplasmic reticulum protein retention receptor 2 [Source:HGNC Symbol;Acc:HGNC:6305]
ENSG00000159658	1629.54316	2256.453993	-0.46910664	1.73E-11	3.98E-10	EFCAB14	1	46675159	46719064	-	6285	protein_coding	EF-hand calcium binding domain 14 [Source:HGNC Symbol;Acc:HGNC:29051]
ENSG00000040275	1860.804878	2576.636213	-0.469076809	3.42E-11	7.58E-10	SPDL1	5	169583634	169604778	+	4777	protein_coding	spindle apparatus coiled-coil protein 1 [Source:HGNC Symbol;Acc:HGNC:26010]
ENSG00000124120	720.6805257	996.6891327	-0.469048743	1.19E-07	1.45E-06	TTPAL	20	44475886	44494603	+	7044	protein_coding	alpha tocopherol transfer protein like [Source:HGNC Symbol;Acc:HGNC:16114]
ENSG00000177888	456.2122717	632.0232942	-0.468922694	9.17E-06	7.33E-05	ZBTB41	1	197153680	197200542	-	8562	protein_coding	zinc finger and BTB domain containing 41 [Source:HGNC Symbol;Acc:HGNC:24819]
ENSG00000158315	138.9504314	192.2541201	-0.468769093	0.003429759	0.013379703	RHBDL2	1	38885807	38941799	-	2795	protein_coding	rhomboid like 2 [Source:HGNC Symbol;Acc:HGNC:16083]
ENSG00000213740	227.6285107	314.2877069	-0.468168406	0.001579152	0.006874706	SERBP1P1	X	68783472	68785066	+	1160	processed_pseudogene	SERPINE1 mRNA binding protein 1 pseudogene 1 [Source:HGNC Symbol;Acc:HGNC:32247]
ENSG00000124383	957.78331	1324.524466	-0.467776118	9.33E-09	1.40E-07	MPHOSPH10	2	71130314	71150101	+	4673	protein_coding	M-phase phosphoprotein 10 [Source:HGNC Symbol;Acc:HGNC:7213]
ENSG00000101888	203.5560482	281.8814355	-0.467743014	0.002019676	0.008505197	NXT2	X	109535781	109544690	+	3064	protein_coding	nuclear transport factor 2 like export factor 2 [Source:HGNC Symbol;Acc:HGNC:18151]
ENSG00000146587	827.4157457	1144.890839	-0.467644029	5.72E-08	7.44E-07	RBAK	7	5045821	5069488	+	6960	protein_coding	RB associated KRAB zinc finger [Source:HGNC Symbol;Acc:HGNC:17680]
ENSG00000121073	872.1288636	1204.43532	-0.467468518	6.82E-08	8.75E-07	SLC35B1	17	49700943	49709014	-	5919	protein_coding	solute carrier family 35 member B1 [Source:HGNC Symbol;Acc:HGNC:20798]
ENSG00000100804	2183.897184	3018.371898	-0.467332159	1.03E-09	1.78E-08	PSMB5	14	23016543	23035230	-	1765	protein_coding	proteasome subunit beta 5 [Source:HGNC Symbol;Acc:HGNC:9542]
ENSG00000143436	998.089769	1377.940372	-0.467132458	1.55E-09	2.63E-08	MRPL9	1	151759643	151763564	-	1812	protein_coding	mitochondrial ribosomal protein L9 [Source:HGNC Symbol;Acc:HGNC:14277]
ENSG00000136522	387.2827984	535.0473385	-0.467053718	0.000262393	0.001444983	MRPL47	3	179588285	179604654	-	1370	protein_coding	mitochondrial ribosomal protein L47 [Source:HGNC Symbol;Acc:HGNC:16652]
ENSG00000057608	3186.675667	4405.12104	-0.466868066	1.21E-13	3.80E-12	GDI2	10	5765223	5842132	-	4033	protein_coding	GDP dissociation inhibitor 2 [Source:HGNC Symbol;Acc:HGNC:4227]
ENSG00000198833	1006.191309	1390.499508	-0.466580312	5.06E-09	7.85E-08	UBE2J1	6	89326625	89352848	-	4290	protein_coding	ubiquitin conjugating enzyme E2 J1 [Source:HGNC Symbol;Acc:HGNC:17598]
ENSG00000148688	353.9300217	489.3773765	-0.466504656	0.000146554	0.000866777	RPP30	10	90871716	90908553	+	4653	protein_coding	ribonuclease P/MRP subunit p30 [Source:HGNC Symbol;Acc:HGNC:17688]
ENSG00000163938	3373.621253	4661.328888	-0.466379081	4.02E-12	1.02E-10	GNL3	3	52681156	52694492	+	3318	protein_coding	G protein nucleolar 3 [Source:HGNC Symbol;Acc:HGNC:29931]
ENSG00000188010	381.7992411	528.0600242	-0.466329917	2.61E-05	0.000185828	MORN2	2	38875962	38929072	+	1364	protein_coding	MORN repeat containing 2 [Source:HGNC Symbol;Acc:HGNC:30166]
ENSG00000106538	111.6617176	154.3735425	-0.466312544	0.016166445	0.049336369	RARRES2	7	150338317	150341674	-	1921	protein_coding	retinoic acid receptor responder 2 [Source:HGNC Symbol;Acc:HGNC:9868]
ENSG00000121931	439.0706974	607.1382009	-0.466268921	9.68E-06	7.69E-05	LRIF1	1	110947185	110964079	-	3621	protein_coding	ligand dependent nuclear receptor interacting factor 1 [Source:HGNC Symbol;Acc:HGNC:30299]
ENSG00000105948	336.9262871	465.2967656	-0.465635656	0.000154272	0.00090468	TTC26	7	139133744	139191986	+	4999	protein_coding	tetratricopeptide repeat domain 26 [Source:HGNC Symbol;Acc:HGNC:21882]
ENSG00000092929	5730.906819	7910.679865	-0.465426513	3.64E-16	1.50E-14	UNC13D	17	75827225	75844717	-	7752	protein_coding	unc-13 homolog D [Source:HGNC Symbol;Acc:HGNC:23147]
ENSG00000105171	448.7041192	619.5050646	-0.465349236	8.56E-05	0.000541314	POP4	19	29604017	29617237	+	6574	protein_coding	POP4 homolog, ribonuclease P/MRP subunit [Source:HGNC Symbol;Acc:HGNC:30081]
ENSG00000075420	1534.196428	2120.010566	-0.465341968	1.01E-08	1.50E-07	FNDC3B	3	172039628	172401665	+	13270	protein_coding	fibronectin type III domain containing 3B [Source:HGNC Symbol;Acc:HGNC:24670]
ENSG00000184185	103.541233	142.5887325	-0.465129219	0.015816185	0.048412888	KCNJ12	17	21376197	21419872	+	5617	protein_coding	potassium voltage-gated channel subfamily J member 12 [Source:HGNC Symbol;Acc:HGNC:6258]
ENSG00000173451	221.8336514	307.3372513	-0.465120454	0.000698902	0.003387604	THAP2	12	71663009	71680639	+	6527	protein_coding	THAP domain containing 2 [Source:HGNC Symbol;Acc:HGNC:20854]
ENSG00000007520	1086.781193	1498.815038	-0.465090232	3.04E-07	3.42E-06	TSR3	16	1349240	1351911	-	1243	protein_coding	TSR3, acp transferase ribosome maturation factor [Source:HGNC Symbol;Acc:HGNC:14175]
ENSG00000164933	479.4661667	662.0594701	-0.464946671	6.89E-06	5.66E-05	SLC25A32	8	103398635	103415189	-	3654	protein_coding	solute carrier family 25 member 32 [Source:HGNC Symbol;Acc:HGNC:29683]
ENSG00000162441	635.8124904	877.6498013	-0.464819991	1.82E-07	2.14E-06	LZIC	1	9922113	9943407	-	2794	protein_coding	leucine zipper and CTNNBIP1 domain containing [Source:HGNC Symbol;Acc:HGNC:17497]
ENSG00000135114	723.2929893	996.1545414	-0.464809841	5.54E-07	5.92E-06	OASL	12	121019111	121039242	-	3517	protein_coding	2'-5'-oligoadenylate synthetase like [Source:HGNC Symbol;Acc:HGNC:8090]
ENSG00000116350	2223.006119	3069.578432	-0.464765385	5.33E-13	1.55E-11	SRSF4	1	29147743	29181987	-	8893	protein_coding	serine and arginine rich splicing factor 4 [Source:HGNC Symbol;Acc:HGNC:10786]
ENSG00000004478	2742.854046	3786.26448	-0.464611589	1.07E-11	2.55E-10	FKBP4	12	2794953	2805423	+	5180	protein_coding	FK506 binding protein 4 [Source:HGNC Symbol;Acc:HGNC:3720]
ENSG00000196924	42037.21382	58005.45902	-0.464539481	1.13E-09	1.95E-08	FLNA	X	154348524	154374638	-	10585	protein_coding	filamin A [Source:HGNC Symbol;Acc:HGNC:3754]
ENSG00000198840	12290.04916	16954.76237	-0.464475775	5.66E-16	2.26E-14	MT-ND3	MT	10059	10404	+	346	protein_coding	mitochondrially encoded NADH:ubiquinone oxidoreductase core subunit 3 [Source:HGNC Symbol;Acc:HGNC:7458]
ENSG00000115761	434.5369846	598.1567685	-0.463858965	1.04E-05	8.24E-05	NOL10	2	10570766	10689987	-	3824	protein_coding	nucleolar protein 10 [Source:HGNC Symbol;Acc:HGNC:25862]
ENSG00000125868	3786.467799	5222.264841	-0.463677306	1.12E-10	2.29E-09	DSTN	20	17569863	17609919	+	3851	protein_coding	destrin, actin depolymerizing factor [Source:HGNC Symbol;Acc:HGNC:15750]
ENSG00000013374	1577.058594	2175.449485	-0.463410889	1.70E-11	3.93E-10	NUB1	7	151341699	151378449	+	5411	protein_coding	negative regulator of ubiquitin like proteins 1 [Source:HGNC Symbol;Acc:HGNC:17623]
ENSG00000197006	1609.072	2218.276389	-0.463128444	3.82E-10	7.09E-09	METTL9	16	21597218	21657473	+	7035	protein_coding	methyltransferase like 9 [Source:HGNC Symbol;Acc:HGNC:24586]
ENSG00000169359	1087.69511	1499.746949	-0.463075267	1.16E-09	1.99E-08	SLC33A1	3	155821024	155854429	-	9627	protein_coding	solute carrier family 33 member 1 [Source:HGNC Symbol;Acc:HGNC:95]
ENSG00000120159	405.2560059	558.696199	-0.462766064	7.26E-05	0.000467218	CAAP1	9	26840685	26892804	-	3014	protein_coding	caspase activity and apoptosis inhibitor 1 [Source:HGNC Symbol;Acc:HGNC:25834]
ENSG00000130177	1117.203185	1539.420224	-0.4627263	1.83E-09	3.07E-08	CDC16	13	114234887	114272723	+	3901	protein_coding	cell division cycle 16 [Source:HGNC Symbol;Acc:HGNC:1720]
ENSG00000198081	318.200185	438.3964864	-0.462650069	0.0002504	0.001383367	ZBTB14	18	5289019	5297053	-	4120	protein_coding	zinc finger and BTB domain containing 14 [Source:HGNC Symbol;Acc:HGNC:12860]
ENSG00000115107	1146.686169	1581.032495	-0.462532873	7.90E-10	1.40E-08	STEAP3	2	119223831	119265652	+	4562	protein_coding	STEAP3 metalloreductase [Source:HGNC Symbol;Acc:HGNC:24592]
ENSG00000153827	2828.499871	3899.326085	-0.462516179	5.36E-11	1.15E-09	TRIP12	2	229763838	229923239	-	12594	protein_coding	thyroid hormone receptor interactor 12 [Source:HGNC Symbol;Acc:HGNC:12306]
ENSG00000091640	384.9168994	529.1995136	-0.462426389	0.000301391	0.001633206	SPAG7	17	4959226	4967872	-	2831	protein_coding	sperm associated antigen 7 [Source:HGNC Symbol;Acc:HGNC:11216]
ENSG00000163625	654.2397971	900.7866096	-0.462257243	3.28E-05	0.000228588	WDFY3	4	84669610	84966391	-	16856	protein_coding	WD repeat and FYVE domain containing 3 [Source:HGNC Symbol;Acc:HGNC:20751]
ENSG00000101966	1082.664018	1492.56686	-0.462090752	3.14E-08	4.26E-07	XIAP	X	123859724	123913979	+	9025	protein_coding	X-linked inhibitor of apoptosis [Source:HGNC Symbol;Acc:HGNC:592]
ENSG00000124459	217.558866	299.5350643	-0.46197837	0.000534099	0.002679026	ZNF45	19	43912629	43935278	-	4393	protein_coding	zinc finger protein 45 [Source:HGNC Symbol;Acc:HGNC:13111]
ENSG00000164430	398.3581768	548.0949867	-0.461743058	0.000307883	0.00166514	MB21D1	6	73413515	73452276	-	4155	protein_coding	Mab-21 domain containing 1 [Source:HGNC Symbol;Acc:HGNC:21367]
ENSG00000005243	100.5621793	138.3454571	-0.461540735	0.014650831	0.045399944	COPZ2	17	48026167	48038030	-	1851	protein_coding	coatomer protein complex subunit zeta 2 [Source:HGNC Symbol;Acc:HGNC:19356]
ENSG00000058056	333.7912509	459.0011566	-0.461531025	5.06E-05	0.000337393	USP13	3	179652755	179789401	+	8440	protein_coding	ubiquitin specific peptidase 13 (isopeptidase T-3) [Source:HGNC Symbol;Acc:HGNC:12611]
ENSG00000128342	953.9352982	1312.739382	-0.461318568	4.06E-08	5.40E-07	LIF	22	30240447	30246851	-	3969	protein_coding	LIF, interleukin 6 family cytokine [Source:HGNC Symbol;Acc:HGNC:6596]
ENSG00000166788	220.5117555	303.025961	-0.460986847	0.00084255	0.003984349	SAAL1	11	18069935	18106091	-	3070	protein_coding	serum amyloid A like 1 [Source:HGNC Symbol;Acc:HGNC:25158]
ENSG00000175792	1748.512632	2406.587036	-0.460951475	5.95E-11	1.27E-09	RUVBL1	3	128064778	128153914	-	6860	protein_coding	RuvB like AAA ATPase 1 [Source:HGNC Symbol;Acc:HGNC:10474]
ENSG00000168143	225.1592657	309.9520412	-0.460409814	0.00045847	0.002348981	FAM83B	6	54846771	54942022	+	3167	protein_coding	family with sequence similarity 83 member B [Source:HGNC Symbol;Acc:HGNC:21357]
ENSG00000135318	427.0988308	587.5662501	-0.45963559	2.03E-05	0.000149091	NT5E	6	85449584	85495791	+	4533	protein_coding	5'-nucleotidase ecto [Source:HGNC Symbol;Acc:HGNC:8021]
ENSG00000054793	1275.533814	1754.736888	-0.459573921	9.04E-09	1.35E-07	ATP9A	20	51596514	51768634	-	8317	protein_coding	ATPase phospholipid transporting 9A (putative) [Source:HGNC Symbol;Acc:HGNC:13540]
ENSG00000096070	449.2829754	618.7040264	-0.459473371	9.77E-06	7.76E-05	BRPF3	6	36196744	36232790	+	6613	protein_coding	bromodomain and PHD finger containing 3 [Source:HGNC Symbol;Acc:HGNC:14256]
ENSG00000112245	8150.001684	11202.91123	-0.459110561	1.45E-10	2.91E-09	PTP4A1	6	63521748	63583587	+	5996	protein_coding	protein tyrosine phosphatase type IVA, member 1 [Source:HGNC Symbol;Acc:HGNC:9634]
ENSG00000101974	233.304378	320.8398428	-0.458579155	0.000662137	0.003234823	ATP11C	X	139726346	139945276	-	7407	protein_coding	ATPase phospholipid transporting 11C [Source:HGNC Symbol;Acc:HGNC:13554]
ENSG00000185627	1303.562362	1790.063743	-0.458458114	2.71E-08	3.75E-07	PSMD13	11	236546	252984	+	4767	protein_coding	proteasome 26S subunit, non-ATPase 13 [Source:HGNC Symbol;Acc:HGNC:9558]
ENSG00000118246	538.8465525	741.4011207	-0.458327275	8.03E-06	6.49E-05	FASTKD2	2	206765357	206792509	+	6079	protein_coding	FAST kinase domains 2 [Source:HGNC Symbol;Acc:HGNC:29160]
ENSG00000205084	196.5209092	269.6145007	-0.458290107	0.00117385	0.005312472	TMEM231	16	75536744	75556286	-	6015	protein_coding	transmembrane protein 231 [Source:HGNC Symbol;Acc:HGNC:37234]
ENSG00000080561	176.0201068	242.045875	-0.458142239	0.001588785	0.006907935	MID2	X	107825755	107927193	+	3097	protein_coding	midline 2 [Source:HGNC Symbol;Acc:HGNC:7096]
ENSG00000080819	597.5147185	821.8125928	-0.458128871	6.51E-07	6.85E-06	CPOX	3	98521132	98593723	-	3666	protein_coding	coproporphyrinogen oxidase [Source:HGNC Symbol;Acc:HGNC:2321]
ENSG00000119705	680.1515222	933.2080639	-0.458058399	1.87E-06	1.78E-05	SLIRP	14	77708071	77761104	+	2631	protein_coding	SRA stem-loop interacting RNA binding protein [Source:HGNC Symbol;Acc:HGNC:20495]
ENSG00000173221	1030.2485	1416.934363	-0.457911372	9.79E-08	1.22E-06	GLRX	5	95751319	95823005	-	6508	protein_coding	glutaredoxin [Source:HGNC Symbol;Acc:HGNC:4330]
ENSG00000119446	684.6117068	941.5652745	-0.457757225	6.17E-07	6.53E-06	RBM18	9	122237624	122264839	-	5193	protein_coding	RNA binding motif protein 18 [Source:HGNC Symbol;Acc:HGNC:28413]
ENSG00000166477	1054.636453	1448.635581	-0.457423069	6.00E-09	9.23E-08	LEO1	15	51938025	51971806	-	2679	protein_coding	LEO1 homolog, Paf1/RNA polymerase II complex component [Source:HGNC Symbol;Acc:HGNC:30401]
ENSG00000138032	967.7041913	1328.609414	-0.456866919	5.38E-09	8.33E-08	PPM1B	2	44167969	44244384	+	7103	protein_coding	protein phosphatase, Mg2+/Mn2+ dependent 1B [Source:HGNC Symbol;Acc:HGNC:9276]
ENSG00000164323	414.8017324	570.2490851	-0.456854016	1.75E-05	0.000130625	CFAP97	4	185159665	185209504	-	6886	protein_coding	cilia and flagella associated protein 97 [Source:HGNC Symbol;Acc:HGNC:29276]
ENSG00000177150	612.0728336	841.5815041	-0.456525512	1.52E-06	1.48E-05	FAM210A	18	13663347	13726663	-	4681	protein_coding	family with sequence similarity 210 member A [Source:HGNC Symbol;Acc:HGNC:28346]
ENSG00000253293	522.8121158	717.9094355	-0.455992994	1.40E-06	1.37E-05	HOXA10	7	27170591	27180261	-	3707	protein_coding	homeobox A10 [Source:HGNC Symbol;Acc:HGNC:5100]
ENSG00000224837	121.3753524	166.2350593	-0.455597044	0.00913337	0.030795257	GCSHP5	1	168055901	168056422	-	522	processed_pseudogene	glycine cleavage system protein H pseudogene 5 [Source:HGNC Symbol;Acc:HGNC:44195]
ENSG00000106638	1643.630822	2253.081392	-0.455596987	6.69E-09	1.02E-07	TBL2	7	73568932	73578791	-	5067	protein_coding	transducin beta like 2 [Source:HGNC Symbol;Acc:HGNC:11586]
ENSG00000265241	1381.997827	1895.13433	-0.455190091	1.22E-09	2.10E-08	RBM8A	1	145917714	145927678	-	5585	protein_coding	RNA binding motif protein 8A [Source:HGNC Symbol;Acc:HGNC:9905]
ENSG00000091542	1002.157554	1374.180768	-0.455166835	4.95E-09	7.70E-08	ALKBH5	17	18183078	18209954	+	3190	protein_coding	alkB homolog 5, RNA demethylase [Source:HGNC Symbol;Acc:HGNC:25996]
ENSG00000100852	362.1832226	497.9967417	-0.454730342	0.00029921	0.001623935	ARHGAP5	14	32076114	32159728	+	10888	protein_coding	Rho GTPase activating protein 5 [Source:HGNC Symbol;Acc:HGNC:675]
ENSG00000133103	544.4531972	747.3140341	-0.454706076	1.14E-06	1.13E-05	COG6	13	39655627	39791665	+	8051	protein_coding	component of oligomeric golgi complex 6 [Source:HGNC Symbol;Acc:HGNC:18621]
ENSG00000138398	938.8611888	1286.753936	-0.454658452	4.97E-07	5.38E-06	PPIG	2	169584340	169641406	+	7368	protein_coding	peptidylprolyl isomerase G [Source:HGNC Symbol;Acc:HGNC:14650]
ENSG00000053372	1339.69363	1835.207045	-0.454564101	1.36E-08	1.97E-07	MRTO4	1	19251539	19260128	+	2822	protein_coding	MRT4 homolog, ribosome maturation factor [Source:HGNC Symbol;Acc:HGNC:18477]
ENSG00000280789	191.8454058	262.5282121	-0.454340074	0.004365963	0.016473714	PAGR1	16	29815952	29820117	+	1702	protein_coding	PAXIP1 associated glutamate rich protein 1 [Source:HGNC Symbol;Acc:HGNC:28707]
ENSG00000185238	733.3014065	1004.56352	-0.454188881	6.27E-06	5.22E-05	PRMT3	11	20387530	20509294	+	5467	protein_coding	protein arginine methyltransferase 3 [Source:HGNC Symbol;Acc:HGNC:30163]
ENSG00000091164	744.7770397	1019.162661	-0.454024653	3.02E-07	3.40E-06	TXNL1	18	56597208	56651600	-	11298	protein_coding	thioredoxin like 1 [Source:HGNC Symbol;Acc:HGNC:12436]
ENSG00000151576	755.2998129	1035.803727	-0.453579401	2.69E-06	2.47E-05	QTRT2	3	114005833	114088422	+	8054	protein_coding	queuine tRNA-ribosyltransferase accessory subunit 2 [Source:HGNC Symbol;Acc:HGNC:25771]
ENSG00000183155	370.9116514	506.2074116	-0.45315263	6.79E-05	0.000440071	RABIF	1	202878957	202889135	-	2430	protein_coding	RAB interacting factor [Source:HGNC Symbol;Acc:HGNC:9797]
ENSG00000159593	1659.725524	2271.980068	-0.453015641	6.61E-10	1.18E-08	NAE1	16	66802875	66873256	-	4810	protein_coding	NEDD8 activating enzyme E1 subunit 1 [Source:HGNC Symbol;Acc:HGNC:621]
ENSG00000101882	314.8673052	431.2778755	-0.453004257	0.000307959	0.00166514	NKAP	X	119920672	119943772	-	7894	protein_coding	NFKB activating protein [Source:HGNC Symbol;Acc:HGNC:29873]
ENSG00000111142	2220.700995	3040.633342	-0.452944253	1.53E-11	3.59E-10	METAP2	12	95473520	95515839	+	4491	protein_coding	methionyl aminopeptidase 2 [Source:HGNC Symbol;Acc:HGNC:16672]
ENSG00000077549	3914.656297	5356.82999	-0.452633742	5.97E-15	2.19E-13	CAPZB	1	19338776	19485539	-	3238	protein_coding	capping actin protein of muscle Z-line beta subunit [Source:HGNC Symbol;Acc:HGNC:1491]
ENSG00000165283	1320.155621	1805.609612	-0.452431235	1.56E-08	2.25E-07	STOML2	9	35099776	35103195	-	1806	protein_coding	stomatin like 2 [Source:HGNC Symbol;Acc:HGNC:14559]
ENSG00000129083	2891.313703	3959.146222	-0.452332904	1.54E-09	2.61E-08	COPB1	11	14443440	14500027	-	5131	protein_coding	coatomer protein complex subunit beta 1 [Source:HGNC Symbol;Acc:HGNC:2231]
ENSG00000136628	6664.644671	9120.85989	-0.452209893	4.57E-15	1.69E-13	EPRS	1	219968601	220046658	-	5450	protein_coding	glutamyl-prolyl-tRNA synthetase [Source:HGNC Symbol;Acc:HGNC:3418]
ENSG00000188997	156.2197578	213.9169471	-0.451932747	0.003517392	0.013659561	KCTD21	11	78171249	78188822	-	4164	protein_coding	potassium channel tetramerization domain containing 21 [Source:HGNC Symbol;Acc:HGNC:27452]
ENSG00000033178	1068.76581	1463.598625	-0.451468842	7.16E-07	7.47E-06	UBA6	4	67612652	67701179	-	11432	protein_coding	ubiquitin like modifier activating enzyme 6 [Source:HGNC Symbol;Acc:HGNC:25581]
ENSG00000271781	120.5968744	164.0304207	-0.451426909	0.014461685	0.04493921	AC026740.1	5	675826	676616	+	791	antisense_RNA
ENSG00000136048	476.1711972	651.5606746	-0.451306748	6.63E-05	0.000431071	DRAM1	12	101877351	102012130	+	4180	protein_coding	DNA damage regulated autophagy modulator 1 [Source:HGNC Symbol;Acc:HGNC:25645]
ENSG00000087502	1531.851715	2094.403978	-0.450881534	3.74E-10	6.95E-09	ERGIC2	12	29337352	29381189	-	5826	protein_coding	ERGIC and golgi 2 [Source:HGNC Symbol;Acc:HGNC:30208]
ENSG00000005889	642.1511889	878.788607	-0.450807385	3.78E-06	3.35E-05	ZFX	X	24149173	24216255	+	9037	protein_coding	zinc finger protein, X-linked [Source:HGNC Symbol;Acc:HGNC:12869]
ENSG00000166986	2044.537927	2792.600412	-0.45038231	9.01E-10	1.58E-08	MARS	12	57475445	57517569	+	7028	protein_coding	methionyl-tRNA synthetase [Source:HGNC Symbol;Acc:HGNC:6898]
ENSG00000119812	863.3441863	1178.168303	-0.450281629	6.02E-08	7.80E-07	FAM98A	2	33583658	33599382	-	4921	protein_coding	family with sequence similarity 98 member A [Source:HGNC Symbol;Acc:HGNC:24520]
ENSG00000101076	470.2930984	640.9435528	-0.450156613	9.62E-06	7.65E-05	HNF4A	20	44355700	44434596	+	7311	protein_coding	hepatocyte nuclear factor 4 alpha [Source:HGNC Symbol;Acc:HGNC:5024]
ENSG00000241837	469.0272092	639.918599	-0.450008729	0.000149299	0.000880299	ATP5O	21	33903453	33915980	-	3336	protein_coding	ATP synthase, H+ transporting, mitochondrial F1 complex, O subunit [Source:HGNC Symbol;Acc:HGNC:850]
ENSG00000118762	421.8081021	575.9938733	-0.449827107	2.68E-05	0.000190623	PKD2	4	88007668	88077777	+	5498	protein_coding	polycystin 2, transient receptor potential cation channel [Source:HGNC Symbol;Acc:HGNC:9009]
ENSG00000105928	1972.004798	2692.290296	-0.449550631	1.03E-11	2.48E-10	DFNA5	7	24698353	24758113	-	8897	protein_coding	DFNA5, deafness associated tumor suppressor [Source:HGNC Symbol;Acc:HGNC:2810]
ENSG00000180370	1505.785256	2055.946777	-0.44881176	2.95E-11	6.61E-10	PAK2	3	196739857	196832647	+	6270	protein_coding	p21 (RAC1) activated kinase 2 [Source:HGNC Symbol;Acc:HGNC:8591]
ENSG00000146648	6049.488919	8255.891045	-0.448597095	1.04E-09	1.80E-08	EGFR	7	55019021	55211628	+	12521	protein_coding	epidermal growth factor receptor [Source:HGNC Symbol;Acc:HGNC:3236]
ENSG00000164077	234.3316664	319.1276736	-0.448224705	0.001337762	0.005949819	MON1A	3	49908862	49930173	-	4532	protein_coding	MON1 homolog A, secretory trafficking associated [Source:HGNC Symbol;Acc:HGNC:28207]
ENSG00000178028	816.7094181	1112.735149	-0.448221895	7.65E-08	9.77E-07	DMAP1	1	44213455	44220681	+	5599	protein_coding	DNA methyltransferase 1 associated protein 1 [Source:HGNC Symbol;Acc:HGNC:18291]
ENSG00000203995	433.3446857	590.8230094	-0.448081307	1.54E-05	0.000116613	ZYG11A	1	52842511	52894998	+	4694	protein_coding	zyg-11 family member A, cell cycle regulator [Source:HGNC Symbol;Acc:HGNC:32058]
ENSG00000075131	196.9967538	268.0809838	-0.447927056	0.001467684	0.006459454	TIPIN	15	66336206	66386746	-	2755	protein_coding	TIMELESS interacting protein [Source:HGNC Symbol;Acc:HGNC:30750]
ENSG00000154845	1035.163987	1411.351679	-0.447765822	2.67E-07	3.05E-06	PPP4R1	18	9546791	9615240	-	8131	protein_coding	protein phosphatase 4 regulatory subunit 1 [Source:HGNC Symbol;Acc:HGNC:9320]
ENSG00000103485	1001.519346	1366.034942	-0.447696172	2.12E-08	2.98E-07	QPRT	16	29679008	29698699	+	3642	protein_coding	quinolinate phosphoribosyltransferase [Source:HGNC Symbol;Acc:HGNC:9755]
ENSG00000135446	1587.470895	2164.390933	-0.447235911	6.44E-10	1.16E-08	CDK4	12	57747727	57756013	-	3168	protein_coding	cyclin dependent kinase 4 [Source:HGNC Symbol;Acc:HGNC:1773]
ENSG00000099783	7255.055847	9888.252583	-0.446956827	1.57E-09	2.67E-08	HNRNPM	19	8444767	8489114	+	5614	protein_coding	heterogeneous nuclear ribonucleoprotein M [Source:HGNC Symbol;Acc:HGNC:5046]
ENSG00000175556	429.4803759	585.2458924	-0.445767682	1.77E-05	0.00013248	LONRF3	X	118974614	119018355	+	4041	protein_coding	LON peptidase N-terminal domain and ring finger 3 [Source:HGNC Symbol;Acc:HGNC:21152]
ENSG00000144848	1015.400391	1382.850749	-0.445668465	1.05E-06	1.06E-05	ATG3	3	112532509	112562046	-	6111	protein_coding	autophagy related 3 [Source:HGNC Symbol;Acc:HGNC:20962]
ENSG00000157191	863.7175787	1176.121748	-0.445569274	1.36E-08	1.97E-07	NECAP2	1	16440672	16460078	+	5559	protein_coding	NECAP endocytosis associated 2 [Source:HGNC Symbol;Acc:HGNC:25528]
ENSG00000171246	2981.380342	4057.003016	-0.445419162	7.19E-11	1.51E-09	NPTX1	17	80467148	80477843	-	6703	protein_coding	neuronal pentraxin 1 [Source:HGNC Symbol;Acc:HGNC:7952]
ENSG00000159459	1958.242415	2667.052538	-0.445358346	4.07E-09	6.41E-08	UBR1	15	42942897	43106113	-	9928	protein_coding	ubiquitin protein ligase E3 component n-recognin 1 [Source:HGNC Symbol;Acc:HGNC:16808]
ENSG00000066136	633.2898485	861.6584835	-0.444838946	8.49E-07	8.73E-06	NFYC	1	40691648	40771603	+	5990	protein_coding	nuclear transcription factor Y subunit gamma [Source:HGNC Symbol;Acc:HGNC:7806]
ENSG00000151366	415.1479337	564.7629026	-0.444835181	0.001725681	0.007419096	NDUFC2	11	78068304	78080219	-	2652	protein_coding	NADH:ubiquinone oxidoreductase subunit C2 [Source:HGNC Symbol;Acc:HGNC:7706]
ENSG00000168890	196.5642558	266.7261958	-0.44449694	0.003017511	0.011971609	TMEM150A	2	85598548	85603196	-	3094	protein_coding	transmembrane protein 150A [Source:HGNC Symbol;Acc:HGNC:24677]
ENSG00000127423	287.2958634	390.4639273	-0.444063224	0.000248871	0.001376242	AUNIP	1	25831913	25859458	-	2408	protein_coding	aurora kinase A and ninein interacting protein [Source:HGNC Symbol;Acc:HGNC:28363]
ENSG00000196305	2887.222595	3928.090991	-0.443887621	6.80E-14	2.20E-12	IARS	9	92210207	92293756	-	7401	protein_coding	isoleucyl-tRNA synthetase [Source:HGNC Symbol;Acc:HGNC:5330]
ENSG00000068650	3359.921311	4570.3829	-0.443869256	2.99E-07	3.37E-06	ATP11A	13	112690329	112887168	+	13733	protein_coding	ATPase phospholipid transporting 11A [Source:HGNC Symbol;Acc:HGNC:13552]
ENSG00000100578	319.7911513	435.0708487	-0.443739955	7.69E-05	0.000492038	KIAA0586	14	58427385	58551289	+	10184	protein_coding	KIAA0586 [Source:HGNC Symbol;Acc:HGNC:19960]
ENSG00000165280	4562.662757	6204.848183	-0.443676989	5.78E-13	1.66E-11	VCP	9	35056064	35073249	-	5438	protein_coding	valosin containing protein [Source:HGNC Symbol;Acc:HGNC:12666]
ENSG00000107262	4696.173589	6383.410531	-0.443195612	4.53E-08	5.99E-07	BAG1	9	33247820	33264720	-	7073	protein_coding	BCL2 associated athanogene 1 [Source:HGNC Symbol;Acc:HGNC:937]
ENSG00000115355	2059.524478	2800.609574	-0.44308883	2.58E-07	2.95E-06	CCDC88A	2	55287842	55419921	-	14537	protein_coding	coiled-coil domain containing 88A [Source:HGNC Symbol;Acc:HGNC:25523]
ENSG00000101294	4284.900703	5824.525852	-0.443024219	2.33E-13	7.09E-12	HM13	20	31514428	31577923	+	10000	protein_coding	histocompatibility minor 13 [Source:HGNC Symbol;Acc:HGNC:16435]
ENSG00000180530	141.2219458	192.1303466	-0.442949067	0.00691537	0.024308659	NRIP1	21	14961235	15065936	-	8497	protein_coding	nuclear receptor interacting protein 1 [Source:HGNC Symbol;Acc:HGNC:8001]
ENSG00000168765	819.8745229	1113.929426	-0.442928564	6.74E-08	8.65E-07	GSTM4	1	109656081	109674836	+	5745	protein_coding	glutathione S-transferase mu 4 [Source:HGNC Symbol;Acc:HGNC:4636]
ENSG00000058600	2467.415513	3354.361051	-0.442657862	3.80E-13	1.12E-11	POLR3E	16	22297375	22335103	+	9488	protein_coding	RNA polymerase III subunit E [Source:HGNC Symbol;Acc:HGNC:30347]
ENSG00000152219	307.6276379	418.0222084	-0.442586377	0.000334446	0.001784885	ARL14EP	11	30323051	30338227	+	5465	protein_coding	ADP ribosylation factor like GTPase 14 effector protein [Source:HGNC Symbol;Acc:HGNC:26798]
ENSG00000159335	3220.856872	4374.373638	-0.442520876	2.41E-11	5.46E-10	PTMS	12	6765516	6770952	+	1475	protein_coding	parathymosin [Source:HGNC Symbol;Acc:HGNC:9629]
ENSG00000019995	205.7692173	280.6736886	-0.442328083	0.005060235	0.018661168	ZRANB1	10	124942123	124988189	+	5993	protein_coding	zinc finger RANBP2-type containing 1 [Source:HGNC Symbol;Acc:HGNC:18224]
ENSG00000213516	495.1125208	673.9208803	-0.44232518	1.88E-05	0.000138809	RBMXL1	1	88979456	88992960	-	5087	protein_coding	RNA binding motif protein, X-linked like 1 [Source:HGNC Symbol;Acc:HGNC:25073]
ENSG00000197905	651.0863921	883.6101297	-0.442123777	1.42E-06	1.39E-05	TEAD4	12	2959330	3040673	+	2272	protein_coding	TEA domain transcription factor 4 [Source:HGNC Symbol;Acc:HGNC:11717]
ENSG00000077147	2317.890309	3150.759408	-0.442118848	2.79E-12	7.22E-11	TM9SF3	10	96518109	96587452	-	7095	protein_coding	transmembrane 9 superfamily member 3 [Source:HGNC Symbol;Acc:HGNC:21529]
ENSG00000122218	10121.73697	13753.64259	-0.442101897	3.04E-13	9.11E-12	COPA	1	160289273	160343400	-	6232	protein_coding	coatomer protein complex subunit alpha [Source:HGNC Symbol;Acc:HGNC:2230]
ENSG00000204178	353.0875823	479.6386351	-0.441901374	0.000265036	0.001457895	TMEM57	1	25430858	25500209	+	3979	protein_coding	transmembrane protein 57 [Source:HGNC Symbol;Acc:HGNC:25572]
ENSG00000164466	3220.640345	4374.672906	-0.441873002	5.15E-11	1.11E-09	SFXN1	5	175477062	175529742	+	7572	protein_coding	sideroflexin 1 [Source:HGNC Symbol;Acc:HGNC:16085]
ENSG00000005022	7304.54193	9920.073392	-0.441505708	1.34E-12	3.64E-11	SLC25A5	X	119468400	119471319	+	1500	protein_coding	solute carrier family 25 member 5 [Source:HGNC Symbol;Acc:HGNC:10991]
ENSG00000153015	583.2544477	791.9684772	-0.441399717	8.84E-07	9.03E-06	CWC27	5	64768930	65018763	+	3740	protein_coding	CWC27 spliceosome associated protein homolog [Source:HGNC Symbol;Acc:HGNC:10664]
ENSG00000126945	1913.964626	2598.333428	-0.440980872	5.05E-11	1.09E-09	HNRNPH2	X	101408295	101414133	+	2223	protein_coding	heterogeneous nuclear ribonucleoprotein H2 [Source:HGNC Symbol;Acc:HGNC:5042]
ENSG00000134440	2668.397013	3622.811989	-0.44070915	1.66E-11	3.85E-10	NARS	18	57600656	57622213	-	4089	protein_coding	asparaginyl-tRNA synthetase [Source:HGNC Symbol;Acc:HGNC:7643]
ENSG00000170852	965.6151828	1311.618596	-0.440574986	8.74E-08	1.10E-06	KBTBD2	7	32868172	32894131	-	4987	protein_coding	kelch repeat and BTB domain containing 2 [Source:HGNC Symbol;Acc:HGNC:21751]
ENSG00000147155	3926.484123	5328.411134	-0.440537608	1.65E-10	3.27E-09	EBP	X	48521158	48528716	+	2409	protein_coding	emopamil binding protein (sterol isomerase) [Source:HGNC Symbol;Acc:HGNC:3133]
ENSG00000104419	29473.67647	39989.67621	-0.440112246	9.36E-09	1.40E-07	NDRG1	8	133237171	133302022	-	9823	protein_coding	N-myc downstream regulated 1 [Source:HGNC Symbol;Acc:HGNC:7679]
ENSG00000132963	2190.128566	2970.577098	-0.440072075	1.61E-12	4.29E-11	POMP	13	28659104	28678925	+	1428	protein_coding	proteasome maturation protein [Source:HGNC Symbol;Acc:HGNC:20330]
ENSG00000100209	164.0719324	222.7272202	-0.440008579	0.007289741	0.025384132	HSCB	22	28742031	28757515	+	1462	protein_coding	HscB mitochondrial iron-sulfur cluster cochaperone [Source:HGNC Symbol;Acc:HGNC:28913]
ENSG00000141574	129.9924094	175.7312588	-0.439570805	0.015661921	0.048042874	SECTM1	17	82321024	82334074	-	2961	protein_coding	secreted and transmembrane 1 [Source:HGNC Symbol;Acc:HGNC:10707]
ENSG00000178896	713.3341514	967.3761658	-0.439456135	1.64E-07	1.95E-06	EXOSC4	8	144078626	144080647	+	1407	protein_coding	exosome component 4 [Source:HGNC Symbol;Acc:HGNC:18189]
ENSG00000073969	971.5037748	1318.115459	-0.439138824	6.85E-09	1.04E-07	NSF	17	46590669	46757464	+	5005	protein_coding	N-ethylmaleimide sensitive factor, vesicle fusing ATPase [Source:HGNC Symbol;Acc:HGNC:8016]
ENSG00000126216	1213.97821	1647.857813	-0.438910426	1.96E-08	2.76E-07	TUBGCP3	13	112485005	112588167	-	7014	protein_coding	tubulin gamma complex associated protein 3 [Source:HGNC Symbol;Acc:HGNC:18598]
ENSG00000111711	863.7757229	1173.177806	-0.438779712	1.54E-06	1.49E-05	GOLT1B	12	21501781	21518408	+	3789	protein_coding	golgi transport 1B [Source:HGNC Symbol;Acc:HGNC:20175]
ENSG00000107201	120.7430529	163.6386076	-0.438677931	0.012078385	0.038736064	DDX58	9	32455705	32526324	-	4353	protein_coding	DExD/H-box helicase 58 [Source:HGNC Symbol;Acc:HGNC:19102]
ENSG00000113966	132.2952362	179.8009334	-0.438137662	0.011997833	0.038542146	ARL6	3	97764521	97801242	+	4574	protein_coding	ADP ribosylation factor like GTPase 6 [Source:HGNC Symbol;Acc:HGNC:13210]
ENSG00000027697	707.613288	958.6063918	-0.437878864	5.34E-07	5.72E-06	IFNGR1	6	137197484	137219449	-	2571	protein_coding	interferon gamma receptor 1 [Source:HGNC Symbol;Acc:HGNC:5439]
ENSG00000144468	225.2391194	305.3827233	-0.437867467	0.001245945	0.00560205	RHBDD1	2	226835581	226999215	+	6926	protein_coding	rhomboid domain containing 1 [Source:HGNC Symbol;Acc:HGNC:23081]
ENSG00000087074	1142.276437	1547.901282	-0.437739412	4.09E-06	3.59E-05	PPP1R15A	19	48872392	48876057	+	3093	protein_coding	protein phosphatase 1 regulatory subunit 15A [Source:HGNC Symbol;Acc:HGNC:14375]
ENSG00000166548	296.8001345	402.3542638	-0.437664891	0.000179672	0.001035694	TK2	16	66508003	66552544	-	7169	protein_coding	thymidine kinase 2, mitochondrial [Source:HGNC Symbol;Acc:HGNC:11831]
ENSG00000198736	692.5747142	936.4883032	-0.437268674	1.28E-06	1.26E-05	MSRB1	16	1938210	1943326	-	2157	protein_coding	methionine sulfoxide reductase B1 [Source:HGNC Symbol;Acc:HGNC:14133]
ENSG00000100504	2927.745098	3964.14861	-0.437155222	1.55E-13	4.83E-12	PYGL	14	50857891	50944736	-	4798	protein_coding	glycogen phosphorylase L [Source:HGNC Symbol;Acc:HGNC:9725]
ENSG00000139131	571.9946213	774.5519897	-0.436874032	1.33E-05	0.000102787	YARS2	12	32727490	32755902	-	2152	protein_coding	tyrosyl-tRNA synthetase 2 [Source:HGNC Symbol;Acc:HGNC:24249]
ENSG00000105953	11261.27285	15240.93444	-0.436691774	4.18E-13	1.23E-11	OGDH	7	44606572	44709066	+	5210	protein_coding	oxoglutarate dehydrogenase [Source:HGNC Symbol;Acc:HGNC:8124]
ENSG00000177311	1009.361876	1365.247326	-0.436643274	4.26E-06	3.72E-05	ZBTB38	3	141324213	141449792	+	14243	protein_coding	zinc finger and BTB domain containing 38 [Source:HGNC Symbol;Acc:HGNC:26636]
ENSG00000118965	258.9486155	349.9476734	-0.436263884	0.000445722	0.002293687	WDR35	2	19910260	19990131	-	7836	protein_coding	WD repeat domain 35 [Source:HGNC Symbol;Acc:HGNC:29250]
ENSG00000160401	183.0298421	247.0595646	-0.435815165	0.005637106	0.020493973	CFAP157	9	127706989	127716002	+	4703	protein_coding	cilia and flagella associated protein 157 [Source:HGNC Symbol;Acc:HGNC:27843]
ENSG00000142627	6546.96037	8855.050537	-0.43580634	1.79E-08	2.53E-07	EPHA2	1	16124337	16156087	-	4159	protein_coding	EPH receptor A2 [Source:HGNC Symbol;Acc:HGNC:3386]
ENSG00000146834	1251.380928	1690.397323	-0.435763348	6.85E-07	7.17E-06	MEPCE	7	100428790	100434126	+	3420	protein_coding	methylphosphate capping enzyme [Source:HGNC Symbol;Acc:HGNC:20247]
ENSG00000159200	713.4280016	965.3983383	-0.435680938	6.40E-07	6.74E-06	RCAN1	21	34513142	34615142	-	6990	protein_coding	regulator of calcineurin 1 [Source:HGNC Symbol;Acc:HGNC:3040]
ENSG00000035687	1472.230833	1990.835478	-0.435645184	2.40E-08	3.34E-07	ADSS	1	244408494	244452134	-	3666	protein_coding	adenylosuccinate synthase [Source:HGNC Symbol;Acc:HGNC:292]
ENSG00000081019	538.6853754	729.5963341	-0.435595102	2.76E-05	0.000195956	RSBN1	1	113761832	113812476	-	6819	protein_coding	round spermatid basic protein 1 [Source:HGNC Symbol;Acc:HGNC:25642]
ENSG00000108788	697.0996715	941.4886141	-0.435505836	8.77E-07	8.98E-06	MLX	17	42567068	42573239	+	4259	protein_coding	MLX, MAX dimerization protein [Source:HGNC Symbol;Acc:HGNC:11645]
ENSG00000152348	164.3942201	222.4532803	-0.435178013	0.004777942	0.017779584	ATG10	5	81972025	82276857	+	5449	protein_coding	autophagy related 10 [Source:HGNC Symbol;Acc:HGNC:20315]
ENSG00000130066	1186.535548	1605.760976	-0.435172907	7.46E-06	6.08E-05	SAT1	X	23783173	23786226	+	2498	protein_coding	spermidine/spermine N1-acetyltransferase 1 [Source:HGNC Symbol;Acc:HGNC:10540]
ENSG00000115159	888.3569717	1201.753926	-0.43514424	1.64E-07	1.95E-06	GPD2	2	156435290	156613735	+	7155	protein_coding	glycerol-3-phosphate dehydrogenase 2 [Source:HGNC Symbol;Acc:HGNC:4456]
ENSG00000221914	1602.582217	2166.634311	-0.435087649	1.41E-09	2.40E-08	PPP2R2A	8	26291491	26372680	+	7865	protein_coding	protein phosphatase 2 regulatory subunit Balpha [Source:HGNC Symbol;Acc:HGNC:9304]
ENSG00000235173	815.6401863	1100.347443	-0.434416533	4.02E-07	4.42E-06	HGH1	8	144137769	144140843	+	2814	protein_coding	HGH1 homolog [Source:HGNC Symbol;Acc:HGNC:24161]
ENSG00000170448	288.6366579	390.9613872	-0.434311752	0.000780259	0.003731673	NFXL1	4	47847233	47914667	-	4484	protein_coding	nuclear transcription factor, X-box binding like 1 [Source:HGNC Symbol;Acc:HGNC:18726]
ENSG00000131375	1041.909867	1408.392706	-0.434297387	8.41E-09	1.27E-07	CAPN7	3	15206152	15252918	+	5598	protein_coding	calpain 7 [Source:HGNC Symbol;Acc:HGNC:1484]
ENSG00000165119	11670.00529	15763.48378	-0.433917293	4.35E-14	1.43E-12	HNRNPK	9	83968083	83980616	-	5114	protein_coding	heterogeneous nuclear ribonucleoprotein K [Source:HGNC Symbol;Acc:HGNC:5044]
ENSG00000066777	638.9440989	863.4515149	-0.433909002	2.66E-06	2.45E-05	ARFGEF1	8	67173511	67343677	-	10964	protein_coding	ADP ribosylation factor guanine nucleotide exchange factor 1 [Source:HGNC Symbol;Acc:HGNC:15772]
ENSG00000100347	758.7312032	1025.412885	-0.433806471	5.05E-06	4.32E-05	SAMM50	22	43955421	44010531	+	6435	protein_coding	SAMM50 sorting and assembly machinery component [Source:HGNC Symbol;Acc:HGNC:24276]
ENSG00000152942	400.4651485	539.8499915	-0.433259421	5.67E-05	0.000374875	RAD17	5	69369293	69414801	+	4159	protein_coding	RAD17 checkpoint clamp loader component [Source:HGNC Symbol;Acc:HGNC:9807]
ENSG00000156017	419.6785736	567.5425121	-0.433237361	5.22E-05	0.000347033	CARNMT1	9	74981020	75028423	-	4610	protein_coding	carnosine N-methyltransferase 1 [Source:HGNC Symbol;Acc:HGNC:23435]
ENSG00000137124	952.3665295	1285.201274	-0.433092159	3.27E-06	2.94E-05	ALDH1B1	9	38392664	38398661	+	3155	protein_coding	aldehyde dehydrogenase 1 family member B1 [Source:HGNC Symbol;Acc:HGNC:407]
ENSG00000073756	652.5487217	880.1752788	-0.433024396	0.000169636	0.000985404	PTGS2	1	186671791	186680427	-	5269	protein_coding	prostaglandin-endoperoxide synthase 2 [Source:HGNC Symbol;Acc:HGNC:9605]
ENSG00000135679	1020.075181	1377.162524	-0.432984045	1.29E-07	1.58E-06	MDM2	12	68808176	68850686	+	13269	protein_coding	MDM2 proto-oncogene [Source:HGNC Symbol;Acc:HGNC:6973]
ENSG00000117335	18193.18036	24561.57606	-0.432912247	1.17E-12	3.24E-11	CD46	1	207752057	207795513	+	8708	protein_coding	CD46 molecule [Source:HGNC Symbol;Acc:HGNC:6953]
ENSG00000130559	1092.671998	1475.494739	-0.432805057	1.99E-07	2.32E-06	CAMSAP1	9	135808487	135907228	-	8642	protein_coding	calmodulin regulated spectrin associated protein 1 [Source:HGNC Symbol;Acc:HGNC:19946]
ENSG00000174977	356.717433	482.2905573	-0.432684708	0.00065832	0.003218	AC026271.1	17	18650195	18651542	+	1348	processed_pseudogene
ENSG00000113460	2446.705886	3303.448205	-0.432662235	3.47E-10	6.48E-09	BRIX1	5	34915376	34925996	+	5011	protein_coding	BRX1, biogenesis of ribosomes [Source:HGNC Symbol;Acc:HGNC:24170]
ENSG00000175793	3748.791912	5057.426161	-0.432591193	1.01E-10	2.07E-09	SFN	1	26863138	26864457	+	1320	protein_coding	stratifin [Source:HGNC Symbol;Acc:HGNC:10773]
ENSG00000090263	386.3602794	521.3205141	-0.432337479	9.80E-05	0.000608335	MRPS33	7	141002610	141015228	-	5262	protein_coding	mitochondrial ribosomal protein S33 [Source:HGNC Symbol;Acc:HGNC:16634]
ENSG00000134294	9735.244017	13135.65417	-0.432161231	3.02E-08	4.10E-07	SLC38A2	12	46358189	46372867	-	6602	protein_coding	solute carrier family 38 member 2 [Source:HGNC Symbol;Acc:HGNC:13448]
ENSG00000125977	4344.322374	5860.961219	-0.432022144	4.34E-09	6.81E-08	EIF2S2	20	34088298	34112332	-	2656	protein_coding	eukaryotic translation initiation factor 2 subunit beta [Source:HGNC Symbol;Acc:HGNC:3266]
ENSG00000068912	1697.464377	2291.691066	-0.431878632	3.71E-08	4.98E-07	ERLEC1	2	53787044	53818819	+	2592	protein_coding	endoplasmic reticulum lectin 1 [Source:HGNC Symbol;Acc:HGNC:25222]
ENSG00000189067	3513.467691	4741.039889	-0.431875734	4.51E-14	1.48E-12	LITAF	16	11547722	11636381	-	5060	protein_coding	lipopolysaccharide induced TNF factor [Source:HGNC Symbol;Acc:HGNC:16841]
ENSG00000026025	2846.478827	3841.200055	-0.431752444	4.83E-09	7.52E-08	VIM	10	17228259	17237593	+	5158	protein_coding	vimentin [Source:HGNC Symbol;Acc:HGNC:12692]
ENSG00000057252	1603.154922	2161.765328	-0.431660054	8.69E-10	1.53E-08	SOAT1	1	179293714	179358680	+	7005	protein_coding	sterol O-acyltransferase 1 [Source:HGNC Symbol;Acc:HGNC:11177]
ENSG00000173905	5569.449508	7508.141406	-0.431058974	3.52E-14	1.17E-12	GOLIM4	3	168008677	168095975	-	4647	protein_coding	golgi integral membrane protein 4 [Source:HGNC Symbol;Acc:HGNC:15448]
ENSG00000172339	219.3939824	295.331545	-0.431040077	0.002516125	0.01028728	ALG14	1	94974407	95072945	-	9633	protein_coding	ALG14, UDP-N-acetylglucosaminyltransferase subunit [Source:HGNC Symbol;Acc:HGNC:28287]
ENSG00000144224	2012.338639	2713.974115	-0.430705474	2.33E-10	4.48E-09	UBXN4	2	135741619	135785055	+	5112	protein_coding	UBX domain protein 4 [Source:HGNC Symbol;Acc:HGNC:14860]
ENSG00000076513	1178.508216	1587.900269	-0.430139567	5.53E-09	8.53E-08	ANKRD13A	12	109999186	110039763	+	7350	protein_coding	ankyrin repeat domain 13A [Source:HGNC Symbol;Acc:HGNC:21268]
ENSG00000163161	1701.216544	2290.908244	-0.429864711	2.56E-10	4.92E-09	ERCC3	2	127257290	127294176	-	7401	protein_coding	ERCC excision repair 3, TFIIH core complex helicase subunit [Source:HGNC Symbol;Acc:HGNC:3435]
ENSG00000165801	497.1593644	669.3511685	-0.429488239	6.13E-06	5.12E-05	ARHGEF40	14	21070270	21090240	+	8189	protein_coding	Rho guanine nucleotide exchange factor 40 [Source:HGNC Symbol;Acc:HGNC:25516]
ENSG00000134046	968.0027247	1302.311256	-0.429233269	1.41E-07	1.70E-06	MBD2	18	54151601	54224788	-	5810	protein_coding	methyl-CpG binding domain protein 2 [Source:HGNC Symbol;Acc:HGNC:6917]
ENSG00000011376	969.9936486	1304.954897	-0.42902942	2.97E-08	4.05E-07	LARS2	3	45388506	45549421	+	5393	protein_coding	leucyl-tRNA synthetase 2, mitochondrial [Source:HGNC Symbol;Acc:HGNC:17095]
ENSG00000181938	189.2729742	253.8865803	-0.428793911	0.007372636	0.025610519	GINS3	16	58295080	58406144	+	5105	protein_coding	GINS complex subunit 3 [Source:HGNC Symbol;Acc:HGNC:25851]
ENSG00000169895	2574.318755	3465.264476	-0.428620617	9.59E-10	1.67E-08	SYAP1	X	16719632	16765336	+	6418	protein_coding	synapse associated protein 1 [Source:HGNC Symbol;Acc:HGNC:16273]
ENSG00000149547	1580.335179	2126.804908	-0.428460391	4.81E-08	6.32E-07	EI24	11	125569216	125584687	+	3558	protein_coding	EI24, autophagy associated transmembrane protein [Source:HGNC Symbol;Acc:HGNC:13276]
ENSG00000108654	7791.962416	10485.56141	-0.428365183	1.81E-11	4.17E-10	DDX5	17	64499616	64508199	-	7319	protein_coding	DEAD-box helicase 5 [Source:HGNC Symbol;Acc:HGNC:2746]
ENSG00000137955	1095.795222	1474.613445	-0.42829888	3.14E-07	3.52E-06	RABGGTB	1	75786197	75795079	+	5913	protein_coding	Rab geranylgeranyltransferase beta subunit [Source:HGNC Symbol;Acc:HGNC:9796]
ENSG00000162377	1478.89187	1989.072707	-0.428192246	1.63E-07	1.95E-06	COA7	1	52684451	52698366	-	4165	protein_coding	cytochrome c oxidase assembly factor 7 (putative) [Source:HGNC Symbol;Acc:HGNC:25716]
ENSG00000165916	5755.39198	7742.363508	-0.428012177	1.62E-10	3.23E-09	PSMC3	11	47418769	47426473	-	2276	protein_coding	proteasome 26S subunit, ATPase 3 [Source:HGNC Symbol;Acc:HGNC:9549]
ENSG00000084733	2670.041006	3591.959925	-0.427994151	9.40E-13	2.62E-11	RAB10	2	26034107	26137454	+	3631	protein_coding	RAB10, member RAS oncogene family [Source:HGNC Symbol;Acc:HGNC:9759]
ENSG00000152332	4828.859711	6499.180211	-0.427932316	1.81E-10	3.57E-09	UHMK1	1	162497251	162529629	+	9246	protein_coding	U2AF homology motif kinase 1 [Source:HGNC Symbol;Acc:HGNC:19683]
ENSG00000145604	3040.581948	4090.764819	-0.427745856	1.60E-12	4.28E-11	SKP2	5	36151989	36184319	+	3837	protein_coding	S-phase kinase associated protein 2 [Source:HGNC Symbol;Acc:HGNC:10901]
ENSG00000114395	219.3398251	294.8633141	-0.42766219	0.00293604	0.011707554	CYB561D2	3	50350695	50358460	+	2086	protein_coding	cytochrome b561 family member D2 [Source:HGNC Symbol;Acc:HGNC:30253]
ENSG00000084676	193.8781398	260.2734727	-0.427577386	0.002695053	0.010897579	NCOA1	2	24491914	24770702	+	8633	protein_coding	nuclear receptor coactivator 1 [Source:HGNC Symbol;Acc:HGNC:7668]
ENSG00000100644	2427.223262	3263.605637	-0.427077055	3.56E-12	9.08E-11	HIF1A	14	61695513	61748259	+	5151	protein_coding	hypoxia inducible factor 1 alpha subunit [Source:HGNC Symbol;Acc:HGNC:4910]
ENSG00000151422	711.5771725	957.3480883	-0.426839092	4.32E-06	3.76E-05	FER	5	108747822	109196841	+	13614	protein_coding	FER tyrosine kinase [Source:HGNC Symbol;Acc:HGNC:3655]
ENSG00000117479	654.8466622	882.0346423	-0.426819921	4.08E-06	3.58E-05	SLC19A2	1	169463909	169486003	-	3671	protein_coding	solute carrier family 19 member 2 [Source:HGNC Symbol;Acc:HGNC:10938]
ENSG00000183048	292.9364054	392.9840824	-0.42681669	0.000454275	0.002330758	SLC25A10	17	81712236	81721016	+	2621	protein_coding	solute carrier family 25 member 10 [Source:HGNC Symbol;Acc:HGNC:10980]
ENSG00000116044	999.5266133	1344.730467	-0.426690808	1.88E-06	1.78E-05	NFE2L2	2	177227595	177392697	-	5979	protein_coding	nuclear factor, erythroid 2 like 2 [Source:HGNC Symbol;Acc:HGNC:7782]
ENSG00000161217	714.9398746	960.129017	-0.426308146	3.84E-06	3.40E-05	PCYT1A	3	196214222	196287957	-	7978	protein_coding	phosphate cytidylyltransferase 1, choline, alpha [Source:HGNC Symbol;Acc:HGNC:8754]
ENSG00000108384	371.664094	500.1703007	-0.426213234	0.000190846	0.001093172	RAD51C	17	58692573	58735611	+	6068	protein_coding	RAD51 paralog C [Source:HGNC Symbol;Acc:HGNC:9820]
ENSG00000135736	230.8056497	308.8240042	-0.426089894	0.005802858	0.020965554	CCDC102A	16	57512178	57536599	-	2582	protein_coding	coiled-coil domain containing 102A [Source:HGNC Symbol;Acc:HGNC:28097]
ENSG00000113712	1787.98268	2401.974154	-0.425861353	5.69E-11	1.22E-09	CSNK1A1	5	149492197	149551552	-	7714	protein_coding	casein kinase 1 alpha 1 [Source:HGNC Symbol;Acc:HGNC:2451]
ENSG00000165671	3255.765321	4373.375621	-0.425781278	9.66E-09	1.44E-07	NSD1	5	177133025	177300215	+	15242	protein_coding	nuclear receptor binding SET domain protein 1 [Source:HGNC Symbol;Acc:HGNC:14234]
ENSG00000233429	508.4557599	683.7510875	-0.425611033	2.04E-05	0.000149237	HOTAIRM1	7	27095647	27100265	+	1496	antisense_RNA	HOXA transcript antisense RNA, myeloid-specific 1 [Source:HGNC Symbol;Acc:HGNC:37117]
ENSG00000174032	348.3310018	468.6187939	-0.425503078	0.000246923	0.001367656	SLC25A30	13	45393316	45418455	-	6794	protein_coding	solute carrier family 25 member 30 [Source:HGNC Symbol;Acc:HGNC:27371]
ENSG00000172766	366.9800814	492.5655592	-0.425495351	0.000262473	0.001444983	NAA16	13	41311205	41377030	+	5867	protein_coding	N(alpha)-acetyltransferase 16, NatA auxiliary subunit [Source:HGNC Symbol;Acc:HGNC:26164]
ENSG00000071127	4186.599017	5620.511295	-0.42524005	7.27E-10	1.29E-08	WDR1	4	10074339	10116949	-	7827	protein_coding	WD repeat domain 1 [Source:HGNC Symbol;Acc:HGNC:12754]
ENSG00000113387	5100.413106	6849.564018	-0.425166008	2.47E-08	3.42E-07	SUB1	5	32531633	32604079	+	9324	protein_coding	SUB1 homolog, transcriptional regulator [Source:HGNC Symbol;Acc:HGNC:19985]
ENSG00000006715	696.0864463	934.2178795	-0.424811048	7.13E-07	7.43E-06	VPS41	7	38722963	38932394	-	7801	protein_coding	VPS41, HOPS complex subunit [Source:HGNC Symbol;Acc:HGNC:12713]
ENSG00000087191	1911.450704	2564.421927	-0.424613339	1.52E-09	2.58E-08	PSMC5	17	63827152	63832026	+	4490	protein_coding	proteasome 26S subunit, ATPase 5 [Source:HGNC Symbol;Acc:HGNC:9552]
ENSG00000102390	167.5727871	225.3787176	-0.424607766	0.007128357	0.024925435	PBDC1	X	76172936	76178204	+	1201	protein_coding	polysaccharide biosynthesis domain containing 1 [Source:HGNC Symbol;Acc:HGNC:28790]
ENSG00000136279	1961.470028	2631.00522	-0.424567882	9.34E-10	1.63E-08	DBNL	7	44044640	44069456	+	12587	protein_coding	drebrin like [Source:HGNC Symbol;Acc:HGNC:2696]
ENSG00000116747	965.3063527	1296.64709	-0.42451698	2.26E-08	3.16E-07	TROVE2	1	193059422	193091777	+	9102	protein_coding	TROVE domain family member 2 [Source:HGNC Symbol;Acc:HGNC:11313]
ENSG00000110871	510.9747946	686.4742694	-0.424494798	2.69E-05	0.000191128	COQ5	12	120503274	120534434	-	2523	protein_coding	coenzyme Q5, methyltransferase [Source:HGNC Symbol;Acc:HGNC:28722]
ENSG00000122482	963.2762703	1293.04915	-0.424176443	5.48E-08	7.14E-07	ZNF644	1	90915298	91022272	-	7604	protein_coding	zinc finger protein 644 [Source:HGNC Symbol;Acc:HGNC:29222]
ENSG00000115514	577.7479788	776.4247	-0.423973926	2.93E-05	0.000206546	TXNDC9	2	99318982	99340702	-	2816	protein_coding	thioredoxin domain containing 9 [Source:HGNC Symbol;Acc:HGNC:24110]
ENSG00000138604	176.6697684	236.6850586	-0.423806637	0.006099517	0.021872644	GLCE	15	69160584	69272217	+	6630	protein_coding	glucuronic acid epimerase [Source:HGNC Symbol;Acc:HGNC:17855]
ENSG00000132128	1708.426811	2292.415096	-0.423763276	4.91E-11	1.06E-09	LRRC41	1	46261196	46303608	-	8606	protein_coding	leucine rich repeat containing 41 [Source:HGNC Symbol;Acc:HGNC:16917]
ENSG00000150527	577.2474398	775.1357727	-0.423720075	1.38E-05	0.000105683	CTAGE5	14	39230231	39388513	+	10539	protein_coding	CTAGE family member 5, ER export factor [Source:HGNC Symbol;Acc:HGNC:7057]
ENSG00000144048	469.9586589	631.0743033	-0.423684687	0.000158781	0.000928598	DUSP11	2	73762184	73780157	-	3544	protein_coding	dual specificity phosphatase 11 [Source:HGNC Symbol;Acc:HGNC:3066]
ENSG00000203705	368.5696863	493.8149283	-0.423568053	0.000141933	0.000842908	TATDN3	1	212791828	212816626	+	3788	protein_coding	TatD DNase domain containing 3 [Source:HGNC Symbol;Acc:HGNC:27010]
ENSG00000138035	1431.735429	1919.996229	-0.423511689	1.37E-07	1.66E-06	PNPT1	2	55634265	55693910	-	5134	protein_coding	polyribonucleotide nucleotidyltransferase 1 [Source:HGNC Symbol;Acc:HGNC:23166]
ENSG00000076554	1142.512695	1533.643568	-0.423080279	7.90E-07	8.17E-06	TPD52	8	80034745	80231232	-	8197	protein_coding	tumor protein D52 [Source:HGNC Symbol;Acc:HGNC:12005]
ENSG00000160193	809.8684848	1085.480128	-0.423023649	1.60E-06	1.55E-05	WDR4	21	42843094	42879568	-	2738	protein_coding	WD repeat domain 4 [Source:HGNC Symbol;Acc:HGNC:12756]
ENSG00000064012	497.4297916	665.4712503	-0.422770227	6.22E-05	0.000405924	CASP8	2	201233443	201287711	+	7243	protein_coding	caspase 8 [Source:HGNC Symbol;Acc:HGNC:1509]
ENSG00000125676	2304.453934	3089.914351	-0.422343147	1.82E-10	3.59E-09	THOC2	X	123600561	123733056	-	10277	protein_coding	THO complex 2 [Source:HGNC Symbol;Acc:HGNC:19073]
ENSG00000130713	1764.275748	2364.250083	-0.422049952	8.65E-10	1.52E-08	EXOSC2	9	130693721	130704894	+	4240	protein_coding	exosome component 2 [Source:HGNC Symbol;Acc:HGNC:17097]
ENSG00000056586	1394.595308	1869.069172	-0.422049816	9.16E-10	1.60E-08	RC3H2	9	122844556	122905341	-	11545	protein_coding	ring finger and CCCH-type domains 2 [Source:HGNC Symbol;Acc:HGNC:21461]
ENSG00000239789	127.5780357	171.3277149	-0.421947882	0.015008057	0.046358281	MRPS17	7	55951819	55956501	+	2159	protein_coding	mitochondrial ribosomal protein S17 [Source:HGNC Symbol;Acc:HGNC:14047]
ENSG00000174276	294.59606	393.6919426	-0.421554775	0.000781978	0.00373679	ZNHIT2	11	65116403	65117708	-	1306	protein_coding	zinc finger HIT-type containing 2 [Source:HGNC Symbol;Acc:HGNC:1177]
ENSG00000113448	2715.467558	3637.071401	-0.421542091	1.15E-08	1.70E-07	PDE4D	5	58969038	60522120	-	16308	protein_coding	phosphodiesterase 4D [Source:HGNC Symbol;Acc:HGNC:8783]
ENSG00000148798	439.9019047	589.0918191	-0.420736542	2.54E-05	0.00018177	INA	10	103277163	103290351	+	3231	protein_coding	internexin neuronal intermediate filament protein alpha [Source:HGNC Symbol;Acc:HGNC:6057]
ENSG00000175595	369.9133119	495.7742498	-0.420603181	8.28E-05	0.000526523	ERCC4	16	13920157	13952345	+	8460	protein_coding	ERCC excision repair 4, endonuclease catalytic subunit [Source:HGNC Symbol;Acc:HGNC:3436]
ENSG00000112855	717.6788531	959.5138671	-0.420521928	1.38E-06	1.35E-05	HARS2	5	140691426	140699291	+	3408	protein_coding	histidyl-tRNA synthetase 2, mitochondrial [Source:HGNC Symbol;Acc:HGNC:4817]
ENSG00000111196	438.0070149	585.8649115	-0.420442807	0.000182538	0.00105081	MAGOHB	12	10604190	10613623	-	4856	protein_coding	mago homolog B, exon junction complex core component [Source:HGNC Symbol;Acc:HGNC:25504]
ENSG00000113013	11809.15452	15805.30296	-0.420441749	2.79E-13	8.42E-12	HSPA9	5	138554882	138575444	-	4751	protein_coding	heat shock protein family A (Hsp70) member 9 [Source:HGNC Symbol;Acc:HGNC:5244]
ENSG00000171262	905.6799211	1212.082547	-0.420348761	1.34E-06	1.32E-05	FAM98B	15	38454127	38487710	+	6851	protein_coding	family with sequence similarity 98 member B [Source:HGNC Symbol;Acc:HGNC:26773]
ENSG00000068697	3304.654215	4422.454876	-0.420115223	2.92E-13	8.80E-12	LAPTM4A	2	20032650	20052028	-	1946	protein_coding	lysosomal protein transmembrane 4 alpha [Source:HGNC Symbol;Acc:HGNC:6924]
ENSG00000163485	135.5734243	180.9582605	-0.420097958	0.012271706	0.039261274	ADORA1	1	203090654	203167405	+	4191	protein_coding	adenosine A1 receptor [Source:HGNC Symbol;Acc:HGNC:262]
ENSG00000154217	249.7589657	333.8721412	-0.419913831	0.000855287	0.004037452	PITPNC1	17	67377281	67697261	+	7819	protein_coding	phosphatidylinositol transfer protein, cytoplasmic 1 [Source:HGNC Symbol;Acc:HGNC:21045]
ENSG00000137770	1596.196873	2135.827084	-0.419830579	1.29E-09	2.21E-08	CTDSPL2	15	44427234	44529038	+	9665	protein_coding	CTD small phosphatase like 2 [Source:HGNC Symbol;Acc:HGNC:26936]
ENSG00000204528	247.8221527	332.7643076	-0.419719231	0.002866703	0.011478774	PSORS1C3	6	31173735	31177899	-	593	sense_intronic	psoriasis susceptibility 1 candidate 3 (non-protein coding) [Source:HGNC Symbol;Acc:HGNC:17203]
ENSG00000137868	1343.019717	1794.489554	-0.419628218	8.57E-09	1.29E-07	STRA6	15	74179466	74212267	-	7690	protein_coding	stimulated by retinoic acid 6 [Source:HGNC Symbol;Acc:HGNC:30650]
ENSG00000187555	1674.153714	2236.929563	-0.419390802	6.10E-07	6.47E-06	USP7	16	8892094	8964514	-	7969	protein_coding	ubiquitin specific peptidase 7 [Source:HGNC Symbol;Acc:HGNC:12630]
ENSG00000172071	450.6444309	603.5286725	-0.419241739	4.04E-05	0.00027605	EIF2AK3	2	88556741	88627576	-	5434	protein_coding	eukaryotic translation initiation factor 2 alpha kinase 3 [Source:HGNC Symbol;Acc:HGNC:3255]
ENSG00000146457	663.5027446	887.0727674	-0.419207342	1.82E-05	0.000135539	WTAP	6	159725585	159756319	+	5830	protein_coding	WT1 associated protein [Source:HGNC Symbol;Acc:HGNC:16846]
ENSG00000105607	791.9986854	1057.471606	-0.419192175	5.94E-07	6.30E-06	GCDH	19	12891026	12914207	+	4136	protein_coding	glutaryl-CoA dehydrogenase [Source:HGNC Symbol;Acc:HGNC:4189]
ENSG00000158615	5330.329063	7128.620388	-0.419148812	1.21E-12	3.33E-11	PPP1R15B	1	204403387	204411791	-	5227	protein_coding	protein phosphatase 1 regulatory subunit 15B [Source:HGNC Symbol;Acc:HGNC:14951]
ENSG00000174173	918.1242001	1227.066841	-0.418973697	3.33E-06	3.00E-05	TRMT10C	3	101561862	101566446	+	1888	protein_coding	tRNA methyltransferase 10C, mitochondrial RNase P subunit [Source:HGNC Symbol;Acc:HGNC:26022]
ENSG00000115091	5239.295824	7003.447369	-0.41865549	2.61E-12	6.78E-11	ACTR3	2	113889960	113962596	+	12049	protein_coding	ARP3 actin related protein 3 homolog [Source:HGNC Symbol;Acc:HGNC:170]
ENSG00000162419	303.8655635	406.373442	-0.418258956	0.001754774	0.007526332	GMEB1	1	28668732	28719353	+	6459	protein_coding	glucocorticoid modulatory element binding protein 1 [Source:HGNC Symbol;Acc:HGNC:4370]
ENSG00000175305	155.7487485	207.9458483	-0.418100939	0.012399369	0.039583125	CCNE2	8	94879770	94896678	-	4397	protein_coding	cyclin E2 [Source:HGNC Symbol;Acc:HGNC:1590]
ENSG00000185344	483.3852303	647.0912098	-0.418053115	2.81E-05	0.000198797	ATP6V0A2	12	123712318	123761755	+	13729	protein_coding	ATPase H+ transporting V0 subunit a2 [Source:HGNC Symbol;Acc:HGNC:18481]
ENSG00000135486	18961.51509	25327.47952	-0.417676651	1.40E-14	4.95E-13	HNRNPA1	12	54280193	54287088	+	5093	protein_coding	heterogeneous nuclear ribonucleoprotein A1 [Source:HGNC Symbol;Acc:HGNC:5031]
ENSG00000237886	160.996665	214.9376233	-0.417425317	0.012075345	0.038733507	NALT1	9	136546212	136549893	+	1088	antisense_RNA	NOTCH1 associated lncRNA in T-cell acute lymphoblastic leukemia 1 [Source:HGNC Symbol;Acc:HGNC:51192]
ENSG00000113407	7791.709586	10403.54915	-0.417059917	4.19E-10	7.73E-09	TARS	5	33440696	33469539	+	5718	protein_coding	threonyl-tRNA synthetase [Source:HGNC Symbol;Acc:HGNC:11572]
ENSG00000173692	1867.108728	2493.098506	-0.416850009	3.13E-10	5.89E-09	PSMD1	2	231056864	231172827	+	5187	protein_coding	proteasome 26S subunit, non-ATPase 1 [Source:HGNC Symbol;Acc:HGNC:9554]
ENSG00000177192	1298.21409	1731.250829	-0.416687505	6.33E-07	6.68E-06	PUS1	12	131929200	131945896	+	5732	protein_coding	pseudouridylate synthase 1 [Source:HGNC Symbol;Acc:HGNC:15508]
ENSG00000151292	455.6377877	608.2088712	-0.416502661	0.000117824	0.000716993	CSNK1G3	5	123512099	123617045	+	5000	protein_coding	casein kinase 1 gamma 3 [Source:HGNC Symbol;Acc:HGNC:2456]
ENSG00000197451	6228.868246	8310.72306	-0.416484386	4.65E-08	6.13E-07	HNRNPAB	5	178204507	178211163	+	2144	protein_coding	heterogeneous nuclear ribonucleoprotein A/B [Source:HGNC Symbol;Acc:HGNC:5034]
ENSG00000147274	4155.396151	5546.596504	-0.416469695	2.09E-10	4.06E-09	RBMX	X	136848004	136880764	-	5882	protein_coding	RNA binding motif protein, X-linked [Source:HGNC Symbol;Acc:HGNC:9910]
ENSG00000141424	794.493046	1060.519285	-0.416275533	2.53E-06	2.34E-05	SLC39A6	18	36108532	36129385	-	3682	protein_coding	solute carrier family 39 member 6 [Source:HGNC Symbol;Acc:HGNC:18607]
ENSG00000167705	233.7622131	312.4746989	-0.416249789	0.002364359	0.009747549	RILP	17	1646145	1650077	-	2103	protein_coding	Rab interacting lysosomal protein [Source:HGNC Symbol;Acc:HGNC:30266]
ENSG00000119711	495.8600411	661.5361343	-0.416126066	0.000134659	0.000804413	ALDH6A1	14	74056850	74084493	-	6680	protein_coding	aldehyde dehydrogenase 6 family member A1 [Source:HGNC Symbol;Acc:HGNC:7179]
ENSG00000127463	1320.580319	1760.878235	-0.415982978	8.92E-08	1.12E-06	EMC1	1	19215664	19251552	-	9623	protein_coding	ER membrane protein complex subunit 1 [Source:HGNC Symbol;Acc:HGNC:28957]
ENSG00000120802	2865.236459	3823.677039	-0.415559026	2.45E-08	3.39E-07	TMPO	12	98515512	98550379	+	8593	protein_coding	thymopoietin [Source:HGNC Symbol;Acc:HGNC:11875]
ENSG00000173145	468.5155048	623.2795793	-0.415539604	0.000144557	0.000856433	NOC3L	10	94333226	94362959	-	4464	protein_coding	NOC3 like DNA replication regulator [Source:HGNC Symbol;Acc:HGNC:24034]
ENSG00000173846	365.2520978	486.6356887	-0.415378964	0.000133657	0.000799259	PLK3	1	44800225	44805990	+	3479	protein_coding	polo like kinase 3 [Source:HGNC Symbol;Acc:HGNC:2154]
ENSG00000138674	2845.725136	3796.350671	-0.415360085	4.88E-10	8.91E-09	SEC31A	4	82818661	82901166	-	9145	protein_coding	SEC31 homolog A, COPII coat complex component [Source:HGNC Symbol;Acc:HGNC:17052]
ENSG00000232956	1164.109099	1551.736562	-0.415247686	8.60E-08	1.09E-06	SNHG15	7	44983023	44986961	-	3647	lincRNA	small nucleolar RNA host gene 15 [Source:HGNC Symbol;Acc:HGNC:27797]
ENSG00000111110	968.3590894	1290.550958	-0.415192096	7.14E-06	5.85E-05	PPM1H	12	62643982	62935037	-	7063	protein_coding	protein phosphatase, Mg2+/Mn2+ dependent 1H [Source:HGNC Symbol;Acc:HGNC:18583]
ENSG00000203666	176.6898488	235.4773573	-0.415164989	0.004758714	0.017719488	EFCAB2	1	244969705	245127164	+	8607	protein_coding	EF-hand calcium binding domain 2 [Source:HGNC Symbol;Acc:HGNC:28166]
ENSG00000089006	936.6039219	1250.041091	-0.414875772	1.71E-07	2.03E-06	SNX5	20	17941597	17968980	-	7953	protein_coding	sorting nexin 5 [Source:HGNC Symbol;Acc:HGNC:14969]
ENSG00000119285	2626.458748	3501.49424	-0.41479032	6.25E-10	1.13E-08	HEATR1	1	236549005	236604504	-	9049	protein_coding	HEAT repeat containing 1 [Source:HGNC Symbol;Acc:HGNC:25517]
ENSG00000172315	384.2035181	512.6209384	-0.414546651	0.000513989	0.002589068	TP53RK	20	46684365	46689779	-	3520	protein_coding	TP53 regulating kinase [Source:HGNC Symbol;Acc:HGNC:16197]
ENSG00000171928	715.5423054	954.8308313	-0.414398694	9.85E-07	9.97E-06	TVP23B	17	18780995	18806714	+	5862	protein_coding	trans-golgi network vesicle protein 23 homolog B [Source:HGNC Symbol;Acc:HGNC:20399]
ENSG00000101052	450.635028	599.0277944	-0.414061222	7.55E-05	0.00048358	IFT52	20	43590931	43647296	+	2542	protein_coding	intraflagellar transport 52 [Source:HGNC Symbol;Acc:HGNC:15901]
ENSG00000138496	441.1737691	587.9606422	-0.41396179	3.53E-05	0.000244174	PARP9	3	122527924	122564577	-	8938	protein_coding	poly(ADP-ribose) polymerase family member 9 [Source:HGNC Symbol;Acc:HGNC:24118]
ENSG00000168994	537.574087	715.7057067	-0.41390409	6.53E-05	0.000425296	PXDC1	6	3722614	3752026	-	2474	protein_coding	PX domain containing 1 [Source:HGNC Symbol;Acc:HGNC:21361]
ENSG00000143633	274.8135409	364.8029452	-0.413850975	0.002818226	0.011324048	C1orf131	1	231223763	231241187	-	5413	protein_coding	chromosome 1 open reading frame 131 [Source:HGNC Symbol;Acc:HGNC:25332]
ENSG00000232112	613.6257564	818.4586662	-0.413826163	5.20E-06	4.42E-05	TMA7	3	48440257	48444208	+	1139	protein_coding	translation machinery associated 7 homolog [Source:HGNC Symbol;Acc:HGNC:26932]
ENSG00000116120	1007.907834	1342.339288	-0.413415425	1.34E-06	1.32E-05	FARSB	2	222570536	222656337	-	3369	protein_coding	phenylalanyl-tRNA synthetase beta subunit [Source:HGNC Symbol;Acc:HGNC:17800]
ENSG00000177200	1117.746002	1488.597752	-0.413241196	4.87E-07	5.28E-06	CHD9	16	53055033	53329150	+	16502	protein_coding	chromodomain helicase DNA binding protein 9 [Source:HGNC Symbol;Acc:HGNC:25701]
ENSG00000204351	1806.971352	2404.282955	-0.413083167	3.77E-09	5.97E-08	SKIV2L	6	31959080	31969755	+	5565	protein_coding	Ski2 like RNA helicase [Source:HGNC Symbol;Acc:HGNC:10898]
ENSG00000181827	337.5585866	449.4573134	-0.412991066	0.000232369	0.001299132	RFX7	15	56087280	56243266	-	10588	protein_coding	regulatory factor X7 [Source:HGNC Symbol;Acc:HGNC:25777]
ENSG00000185201	3201.017246	4259.512493	-0.412843524	1.95E-09	3.25E-08	IFITM2	11	307631	315272	+	1543	protein_coding	interferon induced transmembrane protein 2 [Source:HGNC Symbol;Acc:HGNC:5413]
ENSG00000138119	6448.634438	8585.156584	-0.412808861	1.00E-08	1.50E-07	MYOF	10	93306429	93482317	-	8473	protein_coding	myoferlin [Source:HGNC Symbol;Acc:HGNC:3656]
ENSG00000166171	400.9088786	533.7524808	-0.412786098	9.38E-05	0.000584271	DPCD	10	101570560	101609668	+	1718	protein_coding	deleted in primary ciliary dyskinesia homolog (mouse) [Source:HGNC Symbol;Acc:HGNC:24542]
ENSG00000126581	475.003701	633.3487165	-0.412540241	3.81E-05	0.000262236	BECN1	17	42810134	42833350	-	6414	protein_coding	beclin 1 [Source:HGNC Symbol;Acc:HGNC:1034]
ENSG00000171016	352.4974059	470.2338859	-0.412454674	0.00030381	0.001645279	PYGO1	15	55538890	55588947	-	8594	protein_coding	pygopus family PHD finger 1 [Source:HGNC Symbol;Acc:HGNC:30256]
ENSG00000257267	394.3244889	524.6422087	-0.412158839	8.55E-05	0.000541164	ZNF271P	18	35290282	35328390	+	7450	transcribed_unitary_pseudogene	zinc finger protein 271, pseudogene [Source:HGNC Symbol;Acc:HGNC:13065]
ENSG00000153214	684.9113756	912.0682108	-0.412137669	1.64E-06	1.58E-05	TMEM87B	2	112055223	112119318	+	5256	protein_coding	transmembrane protein 87B [Source:HGNC Symbol;Acc:HGNC:25913]
ENSG00000156110	1555.396205	2071.231084	-0.412078769	6.07E-08	7.86E-07	ADK	10	74151185	74709303	+	3184	protein_coding	adenosine kinase [Source:HGNC Symbol;Acc:HGNC:257]
ENSG00000141367	9946.436194	13233.82934	-0.411821352	4.20E-12	1.06E-10	CLTC	17	59619689	59696956	+	11836	protein_coding	clathrin heavy chain [Source:HGNC Symbol;Acc:HGNC:2092]
ENSG00000111875	294.9959045	392.9764983	-0.411769676	0.001170691	0.005303732	ASF1A	6	118894220	118909167	+	2517	protein_coding	anti-silencing function 1A histone chaperone [Source:HGNC Symbol;Acc:HGNC:20995]
ENSG00000137822	814.3307088	1082.600301	-0.411719538	0.000107585	0.000660974	TUBGCP4	15	43369221	43409771	+	11171	protein_coding	tubulin gamma complex associated protein 4 [Source:HGNC Symbol;Acc:HGNC:16691]
ENSG00000109133	1134.833942	1508.350599	-0.411704274	3.99E-06	3.51E-05	TMEM33	4	41935120	41960572	+	8240	protein_coding	transmembrane protein 33 [Source:HGNC Symbol;Acc:HGNC:25541]
ENSG00000145740	1388.182387	1848.038561	-0.411513266	1.17E-07	1.44E-06	SLC30A5	5	69093646	69131069	+	5784	protein_coding	solute carrier family 30 member 5 [Source:HGNC Symbol;Acc:HGNC:19089]
ENSG00000129315	1624.7767	2162.061095	-0.411456722	6.21E-09	9.53E-08	CCNT1	12	48688458	48716998	-	7381	protein_coding	cyclin T1 [Source:HGNC Symbol;Acc:HGNC:1599]
ENSG00000235823	823.5487844	1095.956732	-0.411224715	8.96E-07	9.14E-06	OLMALINC	10	100373513	100454043	+	7763	lincRNA	oligodendrocyte maturation-associated long intergenic non-coding RNA [Source:HGNC Symbol;Acc:HGNC:28060]
ENSG00000165271	1420.262411	1889.345751	-0.410784021	5.08E-09	7.88E-08	NOL6	9	33461441	33473930	-	5906	protein_coding	nucleolar protein 6 [Source:HGNC Symbol;Acc:HGNC:19910]
ENSG00000125962	183.0012015	243.269412	-0.410679566	0.005949464	0.021423528	ARMCX5	X	102599168	102604159	+	4911	protein_coding	armadillo repeat containing, X-linked 5 [Source:HGNC Symbol;Acc:HGNC:25772]
ENSG00000198648	317.5641652	421.6207548	-0.410282973	0.000314209	0.001694159	STK39	2	167954020	168248141	-	4247	protein_coding	serine/threonine kinase 39 [Source:HGNC Symbol;Acc:HGNC:17717]
ENSG00000083937	1620.55585	2153.811019	-0.410049729	1.67E-08	2.38E-07	CHMP2B	3	87227271	87255548	+	3106	protein_coding	charged multivesicular body protein 2B [Source:HGNC Symbol;Acc:HGNC:24537]
ENSG00000138663	631.3974973	838.8511611	-0.409921407	8.26E-06	6.66E-05	COPS4	4	83034447	83075818	+	3566	protein_coding	COP9 signalosome subunit 4 [Source:HGNC Symbol;Acc:HGNC:16702]
ENSG00000006327	2748.446838	3650.174248	-0.409751001	1.28E-07	1.56E-06	TNFRSF12A	16	3018445	3022383	+	1848	protein_coding	TNF receptor superfamily member 12A [Source:HGNC Symbol;Acc:HGNC:18152]
ENSG00000100335	1373.969394	1824.319926	-0.409666985	4.47E-07	4.88E-06	MIEF1	22	39499432	39518132	+	7555	protein_coding	mitochondrial elongation factor 1 [Source:HGNC Symbol;Acc:HGNC:25979]
ENSG00000133195	195.3288984	259.3869001	-0.409567538	0.004731707	0.017649369	SLC39A11	17	72645949	73092712	-	5583	protein_coding	solute carrier family 39 member 11 [Source:HGNC Symbol;Acc:HGNC:14463]
ENSG00000086061	3696.036208	4909.590767	-0.409525868	7.87E-09	1.19E-07	DNAJA1	9	33025211	33039907	+	2730	protein_coding	DnaJ heat shock protein family (Hsp40) member A1 [Source:HGNC Symbol;Acc:HGNC:5229]
ENSG00000083099	325.5457369	431.8879291	-0.409269335	0.000486226	0.002469741	LYRM2	6	89568144	89638753	-	8679	protein_coding	LYR motif containing 2 [Source:HGNC Symbol;Acc:HGNC:25229]
ENSG00000181381	692.9834738	919.2946392	-0.409140204	7.24E-06	5.92E-05	DDX60L	4	168356735	168537786	-	12156	protein_coding	DEAD-box helicase 60 like [Source:HGNC Symbol;Acc:HGNC:26429]
ENSG00000134802	3087.172619	4098.657282	-0.40892627	1.37E-06	1.34E-05	SLC43A3	11	57406954	57427580	-	4517	protein_coding	solute carrier family 43 member 3 [Source:HGNC Symbol;Acc:HGNC:17466]
ENSG00000076685	1004.653739	1334.832277	-0.408787213	2.15E-07	2.50E-06	NT5C2	10	103088017	103193306	-	5156	protein_coding	5'-nucleotidase, cytosolic II [Source:HGNC Symbol;Acc:HGNC:8022]
ENSG00000215301	12605.15931	16734.01544	-0.408767409	2.20E-11	5.04E-10	DDX3X	X	41333348	41364472	+	8928	protein_coding	DEAD-box helicase 3, X-linked [Source:HGNC Symbol;Acc:HGNC:2745]
ENSG00000154640	603.5933125	801.7260866	-0.408608687	0.000283179	0.001548609	BTG3	21	17593653	17612947	-	2306	protein_coding	BTG anti-proliferation factor 3 [Source:HGNC Symbol;Acc:HGNC:1132]
ENSG00000234420	556.551851	739.0457705	-0.408342917	2.41E-05	0.000173161	ZNF37BP	10	42513510	42552822	-	10256	transcribed_processed_pseudogene	zinc finger protein 37B, pseudogene [Source:HGNC Symbol;Acc:HGNC:13103]
ENSG00000114854	1276.022746	1692.220068	-0.408340232	0.000139589	0.000829562	TNNC1	3	52451102	52454070	-	1168	protein_coding	troponin C1, slow skeletal and cardiac type [Source:HGNC Symbol;Acc:HGNC:11943]
ENSG00000103381	304.6062397	404.6589526	-0.408269571	0.001028265	0.004730456	CPPED1	16	12659799	12804017	-	6484	protein_coding	calcineurin like phosphoesterase domain containing 1 [Source:HGNC Symbol;Acc:HGNC:25632]
ENSG00000204186	708.2694548	941.1383311	-0.407787065	6.00E-05	0.000393677	ZDBF2	2	206274663	206314428	+	10340	protein_coding	zinc finger DBF-type containing 2 [Source:HGNC Symbol;Acc:HGNC:29313]
ENSG00000145781	217.4105703	288.7707327	-0.407700667	0.003821453	0.014646359	COMMD10	5	116084991	116412762	+	2464	protein_coding	COMM domain containing 10 [Source:HGNC Symbol;Acc:HGNC:30201]
ENSG00000125870	879.8626936	1166.642037	-0.407402104	6.12E-06	5.11E-05	SNRPB2	20	16729961	16742563	+	2607	protein_coding	small nuclear ribonucleoprotein polypeptide B2 [Source:HGNC Symbol;Acc:HGNC:11155]
ENSG00000033100	2774.9244	3678.071346	-0.407377053	3.63E-10	6.75E-09	CHPF2	7	151232489	151238827	+	4205	protein_coding	chondroitin polymerizing factor 2 [Source:HGNC Symbol;Acc:HGNC:29270]
ENSG00000143498	342.6609256	455.5213477	-0.407316412	0.000592781	0.002929136	TAF1A	1	222557902	222589933	-	2895	protein_coding	TATA-box binding protein associated factor, RNA polymerase I subunit A [Source:HGNC Symbol;Acc:HGNC:11532]
ENSG00000128581	499.0074087	660.4552241	-0.407037509	0.000104731	0.000645043	IFT22	7	101313367	101321823	-	4132	protein_coding	intraflagellar transport 22 [Source:HGNC Symbol;Acc:HGNC:21895]
ENSG00000169813	5862.331657	7770.266142	-0.406687998	1.42E-12	3.83E-11	HNRNPF	10	43385617	43409166	-	3253	protein_coding	heterogeneous nuclear ribonucleoprotein F [Source:HGNC Symbol;Acc:HGNC:5039]
ENSG00000257727	151.3361855	200.6510265	-0.406516603	0.009191796	0.030962029	CNPY2	12	56309842	56316336	-	2956	protein_coding	canopy FGF signaling regulator 2 [Source:HGNC Symbol;Acc:HGNC:13529]
ENSG00000127080	175.6264126	233.015145	-0.406440095	0.010762827	0.035317123	IPPK	9	92613184	92670265	-	5166	protein_coding	inositol-pentakisphosphate 2-kinase [Source:HGNC Symbol;Acc:HGNC:14645]
ENSG00000236081	162.6869643	214.950683	-0.405975748	0.010532528	0.03469326	ELFN1-AS1	7	1738630	1742291	-	989	lincRNA	ELFN1 antisense RNA 1 [Source:HGNC Symbol;Acc:HGNC:39071]
ENSG00000115306	4373.957299	5795.750996	-0.405940884	3.90E-07	4.30E-06	SPTBN1	2	54456285	54671445	+	18504	protein_coding	spectrin beta, non-erythrocytic 1 [Source:HGNC Symbol;Acc:HGNC:11275]
ENSG00000132432	4247.280298	5626.516249	-0.405697786	8.95E-10	1.57E-08	SEC61G	7	54752250	54759974	-	1842	protein_coding	Sec61 translocon gamma subunit [Source:HGNC Symbol;Acc:HGNC:18277]
ENSG00000170677	396.4124953	524.1372248	-0.405635388	0.00017846	0.001030771	SOCS6	18	70288901	70330200	+	5984	protein_coding	suppressor of cytokine signaling 6 [Source:HGNC Symbol;Acc:HGNC:16833]
ENSG00000133104	1275.596953	1689.716857	-0.405389707	3.40E-07	3.79E-06	SPART	13	36301638	36370180	-	6387	protein_coding	spartin [Source:HGNC Symbol;Acc:HGNC:18514]
ENSG00000090470	471.9478666	626.1887405	-0.405004107	9.03E-05	0.0005653	PDCD7	15	65117379	65133836	-	3263	protein_coding	programmed cell death 7 [Source:HGNC Symbol;Acc:HGNC:8767]
ENSG00000198668	3295.340141	4363.929312	-0.404965973	1.75E-10	3.46E-09	CALM1	14	90396502	90408261	+	7705	protein_coding	calmodulin 1 [Source:HGNC Symbol;Acc:HGNC:1442]
ENSG00000162929	496.4701894	657.158603	-0.404745621	1.94E-05	0.000143074	KIAA1841	2	61065871	61138034	+	7992	protein_coding	KIAA1841 [Source:HGNC Symbol;Acc:HGNC:29387]
ENSG00000136933	1011.063891	1337.840578	-0.404180531	5.38E-07	5.76E-06	RABEPK	9	125200542	125234158	+	3401	protein_coding	Rab9 effector protein with kelch motifs [Source:HGNC Symbol;Acc:HGNC:16896]
ENSG00000148803	217.9086792	288.1736321	-0.40413809	0.003351654	0.013116488	FUOM	10	133355154	133358035	-	1284	protein_coding	fucose mutarotase [Source:HGNC Symbol;Acc:HGNC:24733]
ENSG00000101868	1586.564027	2099.053916	-0.404017089	6.56E-10	1.17E-08	POLA1	X	24693919	24996986	+	6336	protein_coding	DNA polymerase alpha 1, catalytic subunit [Source:HGNC Symbol;Acc:HGNC:9173]
ENSG00000144591	1263.749515	1670.917991	-0.404014442	6.60E-08	8.49E-07	GMPPA	2	219498867	219506989	+	5332	protein_coding	GDP-mannose pyrophosphorylase A [Source:HGNC Symbol;Acc:HGNC:22923]
ENSG00000187079	7368.03797	9749.53082	-0.403874106	3.03E-11	6.79E-10	TEAD1	11	12674591	12944483	+	10279	protein_coding	TEA domain transcription factor 1 [Source:HGNC Symbol;Acc:HGNC:11714]
ENSG00000136827	1147.361081	1516.126196	-0.403425771	2.04E-06	1.92E-05	TOR1A	9	129812944	129824134	-	3766	protein_coding	torsin family 1 member A [Source:HGNC Symbol;Acc:HGNC:3098]
ENSG00000005175	1239.574775	1640.436912	-0.403091465	6.20E-08	8.01E-07	RPAP3	12	47661249	47706061	-	5381	protein_coding	RNA polymerase II associated protein 3 [Source:HGNC Symbol;Acc:HGNC:26151]
ENSG00000196116	293.0922795	388.5777625	-0.402894252	0.001032107	0.004745602	TDRD7	9	97411950	97496125	+	4320	protein_coding	tudor domain containing 7 [Source:HGNC Symbol;Acc:HGNC:30831]
ENSG00000104549	2446.238331	3233.932466	-0.4027638	4.10E-07	4.51E-06	SQLE	8	124998497	125022283	+	4305	protein_coding	squalene epoxidase [Source:HGNC Symbol;Acc:HGNC:11279]
ENSG00000165732	8377.341699	11075.13788	-0.402652521	3.73E-09	5.92E-08	DDX21	10	68956128	68985073	+	5020	protein_coding	DExD-box helicase 21 [Source:HGNC Symbol;Acc:HGNC:2744]
ENSG00000101361	2046.697515	2703.823295	-0.402559982	1.61E-07	1.93E-06	NOP56	20	2652145	2658393	+	5398	protein_coding	NOP56 ribonucleoprotein [Source:HGNC Symbol;Acc:HGNC:15911]
ENSG00000148429	820.4952977	1083.938131	-0.402519101	6.36E-06	5.27E-05	USP6NL	10	11453946	11611754	-	14202	protein_coding	USP6 N-terminal like [Source:HGNC Symbol;Acc:HGNC:16858]
ENSG00000118363	3126.534941	4132.724913	-0.402230422	5.10E-11	1.10E-09	SPCS2	11	74949247	74979031	+	2982	protein_coding	signal peptidase complex subunit 2 [Source:HGNC Symbol;Acc:HGNC:28962]
ENSG00000238266	778.6368096	1030.402474	-0.402166491	2.52E-06	2.33E-05	LINC00707	10	6779598	6842906	+	3070	lincRNA	long intergenic non-protein coding RNA 707 [Source:HGNC Symbol;Acc:HGNC:44691]
ENSG00000173141	516.4886577	683.4541673	-0.402110388	4.27E-05	0.000289397	MRPL57	13	21176645	21179084	+	2246	protein_coding	mitochondrial ribosomal protein L57 [Source:HGNC Symbol;Acc:HGNC:14514]
ENSG00000108651	758.7384687	1002.82153	-0.401978142	8.60E-06	6.89E-05	UTP6	17	31860899	31901765	-	6450	protein_coding	UTP6, small subunit processome component [Source:HGNC Symbol;Acc:HGNC:18279]
ENSG00000132773	628.3173279	829.9231361	-0.401871897	3.12E-05	0.00021855	TOE1	1	45339670	45343975	+	2742	protein_coding	target of EGR1, member 1 (nuclear) [Source:HGNC Symbol;Acc:HGNC:15954]
ENSG00000142657	3652.453654	4825.632582	-0.401859688	1.39E-12	3.76E-11	PGD	1	10398592	10420144	+	2966	protein_coding	phosphogluconate dehydrogenase [Source:HGNC Symbol;Acc:HGNC:8891]
ENSG00000144354	749.5133139	989.7733214	-0.401846342	1.68E-06	1.62E-05	CDCA7	2	173354820	173368997	+	3934	protein_coding	cell division cycle associated 7 [Source:HGNC Symbol;Acc:HGNC:14628]
ENSG00000181481	252.8173386	333.6774709	-0.40172322	0.001483806	0.00652044	RNF135	17	30968785	30999911	+	3580	protein_coding	ring finger protein 135 [Source:HGNC Symbol;Acc:HGNC:21158]
ENSG00000196230	17298.38452	22843.6183	-0.401126985	8.18E-15	2.96E-13	TUBB	6	30720201	30725426	+	3359	protein_coding	tubulin beta class I [Source:HGNC Symbol;Acc:HGNC:20778]
ENSG00000283445	298.3768578	394.0199872	-0.401076519	0.00203506	0.008567892	AL136985.3	1	58715609	58771295	+	4739	lincRNA
ENSG00000101132	859.5316443	1136.694701	-0.401064868	5.49E-06	4.64E-05	PFDN4	20	54207847	54228052	+	1975	protein_coding	prefoldin subunit 4 [Source:HGNC Symbol;Acc:HGNC:8868]
ENSG00000198018	312.5263885	413.1445934	-0.400926491	0.001230762	0.005543886	ENTPD7	10	99659506	99706240	+	3657	protein_coding	ectonucleoside triphosphate diphosphohydrolase 7 [Source:HGNC Symbol;Acc:HGNC:19745]
ENSG00000070950	896.5644625	1185.073376	-0.400873337	5.02E-07	5.42E-06	RAD18	3	8775402	8963773	-	6983	protein_coding	RAD18, E3 ubiquitin protein ligase [Source:HGNC Symbol;Acc:HGNC:18278]
ENSG00000184009	48110.44191	63501.21628	-0.400453265	1.91E-13	5.90E-12	ACTG1	17	81509971	81523847	-	2976	protein_coding	actin gamma 1 [Source:HGNC Symbol;Acc:HGNC:144]
ENSG00000233608	437.9824336	576.328213	-0.400338046	0.000289019	0.001577048	TWIST2	2	238848032	238910543	+	1878	protein_coding	twist family bHLH transcription factor 2 [Source:HGNC Symbol;Acc:HGNC:20670]
ENSG00000188428	172.2788222	227.5990406	-0.400238005	0.012758649	0.040496575	BLOC1S5	6	8013567	8064414	-	3315	protein_coding	biogenesis of lysosomal organelles complex 1 subunit 5 [Source:HGNC Symbol;Acc:HGNC:18561]
ENSG00000068796	1303.86462	1719.627349	-0.400232379	1.78E-06	1.70E-05	KIF2A	5	62306162	62537249	+	4774	protein_coding	kinesin family member 2A [Source:HGNC Symbol;Acc:HGNC:6318]
ENSG00000007168	1806.662003	2382.822108	-0.399791324	4.74E-09	7.39E-08	PAFAH1B1	17	2593210	2685615	+	8127	protein_coding	platelet activating factor acetylhydrolase 1b regulatory subunit 1 [Source:HGNC Symbol;Acc:HGNC:8574]
ENSG00000136758	2931.123353	3867.517113	-0.399738744	2.71E-11	6.09E-10	YME1L1	10	27110112	27155266	-	7335	protein_coding	YME1 like 1 ATPase [Source:HGNC Symbol;Acc:HGNC:12843]
ENSG00000181852	844.3271044	1113.452413	-0.399717091	1.12E-06	1.12E-05	RNF41	12	56202175	56221933	-	6537	protein_coding	ring finger protein 41 [Source:HGNC Symbol;Acc:HGNC:18401]
ENSG00000164885	499.4731769	660.3071665	-0.399659276	7.74E-05	0.000494982	CDK5	7	151053812	151058530	-	2938	protein_coding	cyclin dependent kinase 5 [Source:HGNC Symbol;Acc:HGNC:1774]
ENSG00000080608	968.9895598	1277.270734	-0.399523393	2.30E-06	2.15E-05	PUM3	9	2720469	2844241	-	2707	protein_coding	pumilio RNA binding family member 3 [Source:HGNC Symbol;Acc:HGNC:29676]
ENSG00000143575	1819.301315	2399.90069	-0.399435977	1.64E-07	1.95E-06	HAX1	1	154272511	154275875	+	2155	protein_coding	HCLS1 associated protein X-1 [Source:HGNC Symbol;Acc:HGNC:16915]
ENSG00000134138	395.6509118	520.6016874	-0.398917331	0.000454019	0.002330136	MEIS2	15	36889204	37101299	-	10798	protein_coding	Meis homeobox 2 [Source:HGNC Symbol;Acc:HGNC:7001]
ENSG00000182810	351.8756042	462.9083784	-0.398600561	0.001484643	0.006522459	DDX28	16	68021274	68023442	-	2169	protein_coding	DEAD-box helicase 28 [Source:HGNC Symbol;Acc:HGNC:17330]
ENSG00000173402	10176.2822	13411.54835	-0.398477419	4.59E-08	6.06E-07	DAG1	3	49468703	49535618	+	6923	protein_coding	dystroglycan 1 [Source:HGNC Symbol;Acc:HGNC:2666]
ENSG00000100815	358.3137645	472.803975	-0.398373215	0.002493605	0.010209709	TRIP11	14	91965991	92040896	-	10372	protein_coding	thyroid hormone receptor interactor 11 [Source:HGNC Symbol;Acc:HGNC:12305]
ENSG00000029363	2449.718817	3228.682123	-0.398284903	2.47E-10	4.75E-09	BCLAF1	6	136256627	136289851	-	9533	protein_coding	BCL2 associated transcription factor 1 [Source:HGNC Symbol;Acc:HGNC:16863]
ENSG00000161813	2809.005984	3703.829724	-0.398247571	8.90E-11	1.85E-09	LARP4	12	50392383	50480004	+	8112	protein_coding	La ribonucleoprotein domain family member 4 [Source:HGNC Symbol;Acc:HGNC:24320]
ENSG00000186834	4297.202586	5659.17497	-0.397898038	1.14E-08	1.68E-07	HEXIM1	17	45148502	45152101	+	3600	protein_coding	hexamethylene bisacetamide inducible 1 [Source:HGNC Symbol;Acc:HGNC:24953]
ENSG00000116641	710.7129368	935.9114671	-0.397763175	5.31E-06	4.51E-05	DOCK7	1	62454298	62688368	-	24872	protein_coding	dedicator of cytokinesis 7 [Source:HGNC Symbol;Acc:HGNC:19190]
ENSG00000118508	1141.748373	1504.085845	-0.397726865	1.95E-07	2.29E-06	RAB32	6	146543693	146554965	+	1217	protein_coding	RAB32, member RAS oncogene family [Source:HGNC Symbol;Acc:HGNC:9772]
ENSG00000139505	692.0080458	912.7228897	-0.397672116	1.31E-05	0.000101743	MTMR6	13	25246201	25288009	-	5779	protein_coding	myotubularin related protein 6 [Source:HGNC Symbol;Acc:HGNC:7453]
ENSG00000163468	8419.448212	11089.9948	-0.397541525	8.19E-10	1.45E-08	CCT3	1	156308968	156367873	-	4018	protein_coding	chaperonin containing TCP1 subunit 3 [Source:HGNC Symbol;Acc:HGNC:1616]
ENSG00000125629	855.3477696	1128.26356	-0.396888938	1.59E-05	0.00012012	INSIG2	2	118088452	118110997	+	3950	protein_coding	insulin induced gene 2 [Source:HGNC Symbol;Acc:HGNC:20452]
ENSG00000120705	4581.492474	6030.616658	-0.396584774	1.23E-08	1.80E-07	ETF1	5	138506095	138543300	-	4601	protein_coding	eukaryotic translation termination factor 1 [Source:HGNC Symbol;Acc:HGNC:3477]
ENSG00000162599	285.3166394	375.1539857	-0.396476272	0.000922544	0.004308363	NFIA	1	60865259	61462793	+	10872	protein_coding	nuclear factor I A [Source:HGNC Symbol;Acc:HGNC:7784]
ENSG00000167840	172.6324687	227.2223958	-0.396111892	0.010847006	0.035525847	ZNF232	17	5105541	5123116	-	2794	protein_coding	zinc finger protein 232 [Source:HGNC Symbol;Acc:HGNC:13026]
ENSG00000108592	2448.689746	3221.486153	-0.3960311	5.81E-10	1.05E-08	FTSJ3	17	63819433	63830012	-	5212	protein_coding	FtsJ homolog 3 [Source:HGNC Symbol;Acc:HGNC:17136]
ENSG00000101158	3234.380577	4253.479706	-0.395310451	1.59E-11	3.70E-10	NELFCD	20	58981208	58995133	+	6298	protein_coding	negative elongation factor complex member C/D [Source:HGNC Symbol;Acc:HGNC:15934]
ENSG00000169684	227.8225831	299.0537282	-0.3952862	0.003495167	0.013591881	CHRNA5	15	78565520	78595269	+	3623	protein_coding	cholinergic receptor nicotinic alpha 5 subunit [Source:HGNC Symbol;Acc:HGNC:1959]
ENSG00000139725	1097.522409	1442.475409	-0.395280546	3.34E-05	0.000231964	RHOF	12	121777754	121803403	-	6181	protein_coding	ras homolog family member F, filopodia associated [Source:HGNC Symbol;Acc:HGNC:15703]
ENSG00000153814	219.0787139	287.3762033	-0.395189773	0.006427317	0.0228764	JAZF1	7	27830573	28180743	-	4020	protein_coding	JAZF zinc finger 1 [Source:HGNC Symbol;Acc:HGNC:28917]
ENSG00000081870	778.611694	1023.614045	-0.395136128	1.84E-05	0.000136598	HSPB11	1	53916574	53945929	-	3236	protein_coding	heat shock protein family B (small) member 11 [Source:HGNC Symbol;Acc:HGNC:25019]
ENSG00000197302	178.95363	235.3749259	-0.395034246	0.011473212	0.037213395	ZNF720	16	31713229	31794869	+	9816	protein_coding	zinc finger protein 720 [Source:HGNC Symbol;Acc:HGNC:26987]
ENSG00000144401	474.7100493	624.5790637	-0.394707958	0.000111206	0.000680076	METTL21A	2	207580631	207625928	-	6798	protein_coding	methyltransferase like 21A [Source:HGNC Symbol;Acc:HGNC:30476]
ENSG00000115207	1245.537856	1638.989157	-0.394522641	9.87E-08	1.23E-06	GTF3C2	2	27325849	27357034	-	5839	protein_coding	general transcription factor IIIC subunit 2 [Source:HGNC Symbol;Acc:HGNC:4665]
ENSG00000142867	309.0215875	407.20274	-0.394480885	0.002651488	0.010741541	BCL10	1	85266248	85277090	-	2819	protein_coding	B-cell CLL/lymphoma 10 [Source:HGNC Symbol;Acc:HGNC:989]
ENSG00000146409	359.215026	472.5833513	-0.394436485	0.000519471	0.00261248	SLC18B1	6	132769370	132798553	-	2444	protein_coding	solute carrier family 18 member B1 [Source:HGNC Symbol;Acc:HGNC:21573]
ENSG00000104856	326.5253064	428.7923637	-0.394299642	0.007461963	0.025882237	RELB	19	45001430	45038198	+	3035	protein_coding	RELB proto-oncogene, NF-kB subunit [Source:HGNC Symbol;Acc:HGNC:9956]
ENSG00000088756	228.629409	301.0736164	-0.394070816	0.006361253	0.022674684	ARHGAP28	18	6729718	6915716	+	11910	protein_coding	Rho GTPase activating protein 28 [Source:HGNC Symbol;Acc:HGNC:25509]
ENSG00000137776	2260.054312	2967.93775	-0.393710545	5.69E-10	1.03E-08	SLTM	15	58879045	58933653	-	8157	protein_coding	SAFB like transcription modulator [Source:HGNC Symbol;Acc:HGNC:20709]
ENSG00000144043	820.0909215	1077.982186	-0.393568682	8.18E-06	6.60E-05	TEX261	2	70985938	70994945	-	4260	protein_coding	testis expressed 261 [Source:HGNC Symbol;Acc:HGNC:30712]
ENSG00000197780	1019.641162	1341.206881	-0.393525642	5.16E-05	0.00034336	TAF13	1	109062486	109076002	-	1400	protein_coding	TATA-box binding protein associated factor 13 [Source:HGNC Symbol;Acc:HGNC:11546]
ENSG00000170445	1560.910562	2049.593725	-0.393520677	2.39E-08	3.33E-07	HARS	5	140673173	140692024	-	8436	protein_coding	histidyl-tRNA synthetase [Source:HGNC Symbol;Acc:HGNC:4816]
ENSG00000152683	482.2320854	634.9171658	-0.393430787	0.000485808	0.002468345	SLC30A6	2	32165841	32224379	+	5410	protein_coding	solute carrier family 30 member 6 [Source:HGNC Symbol;Acc:HGNC:19305]
ENSG00000189180	543.7173767	715.5072301	-0.393164599	0.000402151	0.002094525	ZNF33A	10	38010650	38065088	+	7523	protein_coding	zinc finger protein 33A [Source:HGNC Symbol;Acc:HGNC:13096]
ENSG00000092964	814.4928371	1070.158429	-0.393155789	3.86E-05	0.000265247	DPYSL2	8	26514022	26658178	+	7305	protein_coding	dihydropyrimidinase like 2 [Source:HGNC Symbol;Acc:HGNC:3014]
ENSG00000140471	200.5521206	263.1962552	-0.39312714	0.011965651	0.038462911	LINS1	15	100559369	100603230	-	7790	protein_coding	lines homolog 1 [Source:HGNC Symbol;Acc:HGNC:30922]
ENSG00000131871	1141.180168	1499.651145	-0.393054187	3.53E-06	3.15E-05	SELENOS	15	101270817	101277500	-	3766	protein_coding	selenoprotein S [Source:HGNC Symbol;Acc:HGNC:30396]
ENSG00000011028	786.5971192	1034.297818	-0.392941156	5.73E-06	4.83E-05	MRC2	17	62627401	62693597	+	6860	protein_coding	mannose receptor C type 2 [Source:HGNC Symbol;Acc:HGNC:16875]
ENSG00000108405	296.4535072	389.4876948	-0.392903873	0.000944077	0.004397035	P2RX1	17	3896592	3916500	-	3970	protein_coding	purinergic receptor P2X 1 [Source:HGNC Symbol;Acc:HGNC:8533]
ENSG00000164300	1001.407069	1314.847368	-0.392892024	6.25E-06	5.21E-05	SERINC5	5	80111651	80256079	-	9570	protein_coding	serine incorporator 5 [Source:HGNC Symbol;Acc:HGNC:18825]
ENSG00000126457	2554.625456	3353.212278	-0.392801857	7.38E-10	1.31E-08	PRMT1	19	49675786	49689029	+	4796	protein_coding	protein arginine methyltransferase 1 [Source:HGNC Symbol;Acc:HGNC:5187]
ENSG00000100345	11730.25794	15400.22955	-0.39273035	1.12E-08	1.65E-07	MYH9	22	36281281	36388018	-	8959	protein_coding	myosin heavy chain 9 [Source:HGNC Symbol;Acc:HGNC:7579]
ENSG00000110442	806.0047558	1057.188368	-0.392725776	4.02E-05	0.000274739	COMMD9	11	36269284	36289449	-	6592	protein_coding	COMM domain containing 9 [Source:HGNC Symbol;Acc:HGNC:25014]
ENSG00000134369	183.0899701	240.5803429	-0.392553433	0.013629206	0.042772376	NAV1	1	201622885	201826969	+	22453	protein_coding	neuron navigator 1 [Source:HGNC Symbol;Acc:HGNC:15989]
ENSG00000111802	845.9937318	1111.080619	-0.392368429	2.33E-06	2.17E-05	TDP2	6	24649977	24667033	-	3082	protein_coding	tyrosyl-DNA phosphodiesterase 2 [Source:HGNC Symbol;Acc:HGNC:17768]
ENSG00000100311	823.3583035	1080.066176	-0.392347944	6.29E-06	5.23E-05	PDGFB	22	39223359	39244751	-	3761	protein_coding	platelet derived growth factor subunit B [Source:HGNC Symbol;Acc:HGNC:8800]
ENSG00000127824	3619.311431	4750.093082	-0.392268311	3.24E-11	7.19E-10	TUBA4A	2	219249711	219278170	-	4079	protein_coding	tubulin alpha 4a [Source:HGNC Symbol;Acc:HGNC:12407]
ENSG00000130707	31248.6021	41002.45976	-0.391975089	8.99E-08	1.13E-06	ASS1	9	130444929	130501274	+	3050	protein_coding	argininosuccinate synthase 1 [Source:HGNC Symbol;Acc:HGNC:758]
ENSG00000111880	435.862133	572.9244117	-0.391915989	0.000422347	0.002185777	RNGTT	6	88610272	88963721	-	4916	protein_coding	RNA guanylyltransferase and 5'-phosphatase [Source:HGNC Symbol;Acc:HGNC:10073]
ENSG00000133606	2682.508638	3520.391399	-0.391491304	1.57E-10	3.12E-09	MKRN1	7	140453040	140479569	-	5869	protein_coding	makorin ring finger protein 1 [Source:HGNC Symbol;Acc:HGNC:7112]
ENSG00000119684	378.292837	496.8896521	-0.391353982	0.000293185	0.001595619	MLH3	14	75013764	75051532	-	8363	protein_coding	mutL homolog 3 [Source:HGNC Symbol;Acc:HGNC:7128]
ENSG00000153774	636.5103589	835.897041	-0.391268955	0.00016011	0.000935737	CFDP1	16	75293698	75433485	-	3317	protein_coding	craniofacial development protein 1 [Source:HGNC Symbol;Acc:HGNC:1873]
ENSG00000070367	1454.951476	1908.275718	-0.390982458	1.19E-08	1.75E-07	EXOC5	14	57200507	57269008	-	12575	protein_coding	exocyst complex component 5 [Source:HGNC Symbol;Acc:HGNC:10696]
ENSG00000130826	3241.514766	4250.099809	-0.390767957	7.96E-09	1.20E-07	DKC1	X	154762742	154777689	+	4203	protein_coding	dyskerin pseudouridine synthase 1 [Source:HGNC Symbol;Acc:HGNC:2890]
ENSG00000160767	1164.471953	1524.877556	-0.390533743	6.68E-07	7.01E-06	FAM189B	1	155247205	155255483	-	4468	protein_coding	family with sequence similarity 189 member B [Source:HGNC Symbol;Acc:HGNC:1233]
ENSG00000155850	379.5695368	497.6947708	-0.390403799	0.000220472	0.001241862	SLC26A2	5	149960737	149993455	+	8606	protein_coding	solute carrier family 26 member 2 [Source:HGNC Symbol;Acc:HGNC:10994]
ENSG00000154727	517.5495553	679.0164942	-0.390041404	8.85E-05	0.000556577	GABPA	21	25734570	25772460	+	5429	protein_coding	GA binding protein transcription factor alpha subunit [Source:HGNC Symbol;Acc:HGNC:4071]
ENSG00000114541	196.4176096	257.3083396	-0.390018083	0.013554197	0.042575662	FRMD4B	3	69169990	69542583	-	9993	protein_coding	FERM domain containing 4B [Source:HGNC Symbol;Acc:HGNC:24886]
ENSG00000007923	1633.045777	2139.719896	-0.389709358	1.39E-08	2.01E-07	DNAJC11	1	6634168	6701924	-	5083	protein_coding	DnaJ heat shock protein family (Hsp40) member C11 [Source:HGNC Symbol;Acc:HGNC:25570]
ENSG00000008324	325.9368461	427.9002399	-0.389691456	0.001618916	0.007018481	SS18L2	3	42581840	42595114	+	1298	protein_coding	SS18 like 2 [Source:HGNC Symbol;Acc:HGNC:15593]
ENSG00000144736	438.6320489	574.2214246	-0.389620576	0.000130187	0.000780131	SHQ1	3	72749277	72861914	-	5841	protein_coding	SHQ1, H/ACA ribonucleoprotein assembly factor [Source:HGNC Symbol;Acc:HGNC:25543]
ENSG00000174744	1227.559562	1608.589501	-0.389495456	3.87E-06	3.41E-05	BRMS1	11	66337333	66345125	-	2514	protein_coding	breast cancer metastasis suppressor 1 [Source:HGNC Symbol;Acc:HGNC:17262]
ENSG00000100418	788.9021095	1033.08091	-0.389379286	3.38E-06	3.04E-05	DESI1	22	41598028	41621096	-	4972	protein_coding	desumoylating isopeptidase 1 [Source:HGNC Symbol;Acc:HGNC:24577]
ENSG00000124789	1777.27347	2328.532507	-0.389364683	3.16E-08	4.29E-07	NUP153	6	17615035	17706834	-	6030	protein_coding	nucleoporin 153 [Source:HGNC Symbol;Acc:HGNC:8062]
ENSG00000027001	270.6178488	353.9936847	-0.389051098	0.002926177	0.011679009	MIPEP	13	23730189	23889419	-	3407	protein_coding	mitochondrial intermediate peptidase [Source:HGNC Symbol;Acc:HGNC:7104]
ENSG00000139173	149.7804779	196.0053353	-0.389008711	0.015289513	0.047109705	TMEM117	12	43835967	44389762	+	3440	protein_coding	transmembrane protein 117 [Source:HGNC Symbol;Acc:HGNC:25308]
ENSG00000141569	1109.519329	1451.477153	-0.38867548	8.34E-06	6.71E-05	TRIM65	17	75880335	75897003	-	3906	protein_coding	tripartite motif containing 65 [Source:HGNC Symbol;Acc:HGNC:27316]
ENSG00000146282	497.009286	649.6222257	-0.388584407	9.64E-05	0.000599058	RARS2	6	87514378	87590003	-	2545	protein_coding	arginyl-tRNA synthetase 2, mitochondrial [Source:HGNC Symbol;Acc:HGNC:21406]
ENSG00000125482	696.050895	911.6944633	-0.388358912	4.36E-06	3.80E-05	TTF1	9	132375548	132406851	-	3215	protein_coding	transcription termination factor 1 [Source:HGNC Symbol;Acc:HGNC:12397]
ENSG00000164074	165.8663538	216.871234	-0.38830137	0.010949219	0.035805001	ABHD18	4	127965306	128039711	+	6491	protein_coding	abhydrolase domain containing 18 [Source:HGNC Symbol;Acc:HGNC:26111]
ENSG00000157107	497.6286067	652.6447246	-0.388185804	0.000747215	0.003595543	FCHO2	5	72955981	73090522	+	6127	protein_coding	FCH domain only 2 [Source:HGNC Symbol;Acc:HGNC:25180]
ENSG00000108256	2843.881125	3724.347404	-0.38815314	6.64E-09	1.01E-07	NUFIP2	17	29255836	29294118	-	10850	protein_coding	NUFIP2, FMR1 interacting protein 2 [Source:HGNC Symbol;Acc:HGNC:17634]
ENSG00000143157	1748.51421	2287.830077	-0.387990309	1.64E-08	2.35E-07	POGK	1	166839447	166856344	+	8448	protein_coding	pogo transposable element derived with KRAB domain [Source:HGNC Symbol;Acc:HGNC:18800]
ENSG00000165195	1029.43871	1347.776248	-0.387912771	2.04E-05	0.000149428	PIGA	X	15319451	15335580	-	6321	protein_coding	phosphatidylinositol glycan anchor biosynthesis class A [Source:HGNC Symbol;Acc:HGNC:8957]
ENSG00000063601	873.9634659	1144.033389	-0.387830694	1.07E-06	1.07E-05	MTMR1	X	150692971	150765103	+	6323	protein_coding	myotubularin related protein 1 [Source:HGNC Symbol;Acc:HGNC:7449]
ENSG00000223501	713.0454017	932.6227802	-0.387766565	4.92E-05	0.000329803	VPS52	6	33250272	33272047	-	4503	protein_coding	VPS52, GARP complex subunit [Source:HGNC Symbol;Acc:HGNC:10518]
ENSG00000117308	1880.468595	2458.456895	-0.38757863	2.99E-08	4.08E-07	GALE	1	23795599	23800804	-	3978	protein_coding	UDP-galactose-4-epimerase [Source:HGNC Symbol;Acc:HGNC:4116]
ENSG00000147535	867.8826881	1136.002207	-0.387376378	9.67E-07	9.81E-06	PLPP5	8	38263130	38269243	-	4102	protein_coding	phospholipid phosphatase 5 [Source:HGNC Symbol;Acc:HGNC:25026]
ENSG00000163510	470.3415469	616.148195	-0.387208501	0.000673988	0.003280659	CWC22	2	179944876	180007113	-	3324	protein_coding	CWC22 spliceosome associated protein homolog [Source:HGNC Symbol;Acc:HGNC:29322]
ENSG00000171469	323.4962417	424.2195723	-0.387113329	0.001156987	0.005248535	ZNF561	19	9604680	9621399	-	6467	protein_coding	zinc finger protein 561 [Source:HGNC Symbol;Acc:HGNC:28684]
ENSG00000165678	4059.646811	5307.688455	-0.387043053	7.08E-10	1.26E-08	GHITM	10	84139440	84153245	+	2128	protein_coding	growth hormone inducible transmembrane protein [Source:HGNC Symbol;Acc:HGNC:17281]
ENSG00000142632	1020.852832	1334.820295	-0.386887292	5.55E-07	5.92E-06	ARHGEF19	1	16197854	16212609	-	3745	protein_coding	Rho guanine nucleotide exchange factor 19 [Source:HGNC Symbol;Acc:HGNC:26604]
ENSG00000231925	2595.242364	3394.021142	-0.386759946	1.20E-07	1.47E-06	TAPBP	6	33299694	33314387	-	5056	protein_coding	TAP binding protein [Source:HGNC Symbol;Acc:HGNC:11566]
ENSG00000181610	1172.957203	1532.804836	-0.38667813	6.79E-06	5.60E-05	MRPS23	17	57834781	57850056	-	6379	protein_coding	mitochondrial ribosomal protein S23 [Source:HGNC Symbol;Acc:HGNC:14509]
ENSG00000175066	991.4550958	1297.839304	-0.38640571	2.70E-06	2.48E-05	GK5	3	142157527	142225607	-	12158	protein_coding	glycerol kinase 5 (putative) [Source:HGNC Symbol;Acc:HGNC:28635]
ENSG00000197747	9375.524386	12253.96794	-0.386355775	2.75E-12	7.11E-11	S100A10	1	151982915	151994390	-	1543	protein_coding	S100 calcium binding protein A10 [Source:HGNC Symbol;Acc:HGNC:10487]
ENSG00000048544	1047.135253	1367.2721	-0.386231166	2.47E-05	0.000176961	MRPS10	6	42206801	42217865	-	2110	protein_coding	mitochondrial ribosomal protein S10 [Source:HGNC Symbol;Acc:HGNC:14502]
ENSG00000113645	5557.081887	7260.768343	-0.386197117	4.46E-09	6.99E-08	WWC1	5	168291651	168472303	+	10076	protein_coding	WW and C2 domain containing 1 [Source:HGNC Symbol;Acc:HGNC:29435]
ENSG00000131467	2826.657295	3692.556174	-0.386124284	3.43E-07	3.82E-06	PSME3	17	42824385	42843758	+	5152	protein_coding	proteasome activator subunit 3 [Source:HGNC Symbol;Acc:HGNC:9570]
ENSG00000141378	673.6566263	881.7378132	-0.386024666	0.000152008	0.000893527	PTRH2	17	59674636	59707626	-	4740	protein_coding	peptidyl-tRNA hydrolase 2 [Source:HGNC Symbol;Acc:HGNC:24265]
ENSG00000176018	505.8812778	663.066753	-0.385954246	0.000451032	0.002316872	LYSMD3	5	90515611	90529584	-	4459	protein_coding	LysM domain containing 3 [Source:HGNC Symbol;Acc:HGNC:26969]
ENSG00000196453	448.017241	584.5357577	-0.385879662	0.000246852	0.001367656	ZNF777	7	149431363	149461123	-	3233	protein_coding	zinc finger protein 777 [Source:HGNC Symbol;Acc:HGNC:22213]
ENSG00000129347	595.1062999	777.7237304	-0.385815167	1.48E-05	0.000112634	KRI1	19	10553078	10566037	-	4267	protein_coding	KRI1 homolog [Source:HGNC Symbol;Acc:HGNC:25769]
ENSG00000136527	3682.23012	4809.406062	-0.385739262	2.17E-08	3.04E-07	TRA2B	3	185915906	185938136	-	11769	protein_coding	transformer 2 beta homolog [Source:HGNC Symbol;Acc:HGNC:10781]
ENSG00000132603	908.3255837	1186.942248	-0.385707388	1.36E-05	0.000104293	NIP7	16	69339430	69343111	+	3274	protein_coding	NIP7, nucleolar pre-rRNA processing protein [Source:HGNC Symbol;Acc:HGNC:24328]
ENSG00000111639	1624.673471	2123.075446	-0.385639117	4.57E-07	4.97E-06	MRPL51	12	6491886	6493841	-	1551	protein_coding	mitochondrial ribosomal protein L51 [Source:HGNC Symbol;Acc:HGNC:14044]
ENSG00000150457	938.5225299	1225.357191	-0.385515931	1.22E-05	9.50E-05	LATS2	13	20973032	21061547	-	5578	protein_coding	large tumor suppressor kinase 2 [Source:HGNC Symbol;Acc:HGNC:6515]
ENSG00000168818	532.9806212	696.4492869	-0.385315591	0.000174003	0.001008402	STX18	4	4415742	4542346	-	5332	protein_coding	syntaxin 18 [Source:HGNC Symbol;Acc:HGNC:15942]
ENSG00000171241	1697.816826	2217.637031	-0.385291788	5.93E-08	7.69E-07	SHCBP1	16	46580554	46621626	-	4459	protein_coding	SHC binding and spindle associated 1 [Source:HGNC Symbol;Acc:HGNC:29547]
ENSG00000165527	2295.034912	2995.830326	-0.384952048	7.09E-10	1.26E-08	ARF6	14	49893092	49897054	+	3865	protein_coding	ADP ribosylation factor 6 [Source:HGNC Symbol;Acc:HGNC:659]
ENSG00000198000	660.183327	861.3533272	-0.384520317	1.44E-05	0.000109999	NOL8	9	92297358	92325636	-	8056	protein_coding	nucleolar protein 8 [Source:HGNC Symbol;Acc:HGNC:23387]
ENSG00000134954	755.5578975	987.0659269	-0.384377209	0.000178842	0.001032142	ETS1	11	128458761	128587558	-	7149	protein_coding	ETS proto-oncogene 1, transcription factor [Source:HGNC Symbol;Acc:HGNC:3488]
ENSG00000128513	511.9561469	669.7485327	-0.384343135	0.000178348	0.001030471	POT1	7	124822386	124929983	-	5897	protein_coding	protection of telomeres 1 [Source:HGNC Symbol;Acc:HGNC:17284]
ENSG00000042088	374.951022	488.7112753	-0.384158585	0.000365537	0.001928171	TDP1	14	89954939	90044768	+	6227	protein_coding	tyrosyl-DNA phosphodiesterase 1 [Source:HGNC Symbol;Acc:HGNC:18884]
ENSG00000082213	1731.97295	2261.314619	-0.384020187	2.05E-08	2.88E-07	C5orf22	5	31532266	31555058	+	4172	protein_coding	chromosome 5 open reading frame 22 [Source:HGNC Symbol;Acc:HGNC:25639]
ENSG00000131844	1740.008541	2270.478921	-0.383970277	3.44E-09	5.48E-08	MCCC2	5	71587288	71658704	+	6034	protein_coding	methylcrotonoyl-CoA carboxylase 2 [Source:HGNC Symbol;Acc:HGNC:6937]
ENSG00000090861	6537.77566	8529.867528	-0.383856826	1.17E-12	3.24E-11	AARS	16	70252295	70289543	-	4498	protein_coding	alanyl-tRNA synthetase [Source:HGNC Symbol;Acc:HGNC:20]
ENSG00000120129	7302.820418	9528.177055	-0.383786753	2.31E-08	3.22E-07	DUSP1	5	172768090	172771195	-	2019	protein_coding	dual specificity phosphatase 1 [Source:HGNC Symbol;Acc:HGNC:3064]
ENSG00000196510	973.5315244	1268.511335	-0.383699141	1.42E-05	0.00010898	ANAPC7	12	110372900	110403730	-	6009	protein_coding	anaphase promoting complex subunit 7 [Source:HGNC Symbol;Acc:HGNC:17380]
ENSG00000112578	724.0843951	943.0568811	-0.383657015	9.25E-05	0.000577442	BYSL	6	41921188	41933046	+	2248	protein_coding	bystin like [Source:HGNC Symbol;Acc:HGNC:1157]
ENSG00000156697	1061.671864	1383.749532	-0.383655665	3.85E-06	3.40E-05	UTP14A	X	129906121	129929761	+	4087	protein_coding	UTP14A, small subunit processome component [Source:HGNC Symbol;Acc:HGNC:10665]
ENSG00000115446	761.0426987	992.6808444	-0.383574105	3.12E-05	0.00021855	UNC50	2	98608579	98618515	+	2230	protein_coding	unc-50 inner nuclear membrane RNA binding protein [Source:HGNC Symbol;Acc:HGNC:16046]
ENSG00000090339	1047.910591	1364.961936	-0.383515969	8.46E-06	6.79E-05	ICAM1	19	10270835	10286615	+	3706	protein_coding	intercellular adhesion molecule 1 [Source:HGNC Symbol;Acc:HGNC:5344]
ENSG00000171940	1628.494902	2125.392466	-0.383478729	8.73E-07	8.95E-06	ZNF217	20	53567065	53609907	-	6181	protein_coding	zinc finger protein 217 [Source:HGNC Symbol;Acc:HGNC:13009]
ENSG00000227619	299.7265673	391.4530534	-0.383253206	0.001313043	0.005851937	AL391056.1	9	129575409	129584556	+	2449	lincRNA
ENSG00000198938	41535.43961	54158.99652	-0.382936367	2.06E-09	3.40E-08	MT-CO3	MT	9207	9990	+	784	protein_coding	mitochondrially encoded cytochrome c oxidase III [Source:HGNC Symbol;Acc:HGNC:7422]
ENSG00000068784	449.3796523	586.5009495	-0.382867154	0.000323056	0.001733739	SRBD1	2	45388680	45612165	-	5045	protein_coding	S1 RNA binding domain 1 [Source:HGNC Symbol;Acc:HGNC:25521]
ENSG00000078246	610.2072318	796.3295957	-0.382729939	2.12E-05	0.000154358	TULP3	12	2877223	2941140	+	3181	protein_coding	tubby like protein 3 [Source:HGNC Symbol;Acc:HGNC:12425]
ENSG00000170142	1196.64147	1559.478638	-0.38272176	9.93E-07	1.01E-05	UBE2E1	3	23805903	23891316	+	3074	protein_coding	ubiquitin conjugating enzyme E2 E1 [Source:HGNC Symbol;Acc:HGNC:12477]
ENSG00000250462	176.9831412	230.9081296	-0.38258975	0.011093545	0.036176523	LRRC37BP1	17	30629680	30637466	+	5202	transcribed_unprocessed_pseudogene	leucine rich repeat containing 37B pseudogene 1 [Source:HGNC Symbol;Acc:HGNC:25390]
ENSG00000255529	646.9641773	843.8987219	-0.382550498	1.31E-05	0.000101366	POLR2M	15	57706629	57782762	+	6574	protein_coding	RNA polymerase II subunit M [Source:HGNC Symbol;Acc:HGNC:14862]
ENSG00000198001	441.2269864	575.7502091	-0.382480458	0.000754081	0.003625551	IRAK4	12	43758944	43789543	+	5629	protein_coding	interleukin 1 receptor associated kinase 4 [Source:HGNC Symbol;Acc:HGNC:17967]
ENSG00000073008	1352.396724	1763.259342	-0.382392207	9.25E-08	1.16E-06	PVR	19	44643798	44663583	+	3519	protein_coding	poliovirus receptor [Source:HGNC Symbol;Acc:HGNC:9705]
ENSG00000180228	449.5425501	586.7640897	-0.382081281	0.000287713	0.001570418	PRKRA	2	178431414	178451512	-	3941	protein_coding	protein activator of interferon induced protein kinase EIF2AK2 [Source:HGNC Symbol;Acc:HGNC:9438]
ENSG00000272886	706.5542195	921.0959669	-0.38196858	7.49E-06	6.10E-05	DCP1A	3	53283428	53347610	-	6127	protein_coding	decapping mRNA 1A [Source:HGNC Symbol;Acc:HGNC:18714]
ENSG00000010072	639.1216983	834.3313823	-0.381949603	4.57E-05	0.000307693	SPRTN	1	231337104	231355023	+	5906	protein_coding	SprT-like N-terminal domain [Source:HGNC Symbol;Acc:HGNC:25356]
ENSG00000142864	10446.96377	13611.71035	-0.3818423	7.29E-11	1.53E-09	SERBP1	1	67407810	67430415	-	7676	protein_coding	SERPINE1 mRNA binding protein 1 [Source:HGNC Symbol;Acc:HGNC:17860]
ENSG00000100196	1691.085584	2205.599212	-0.381752891	1.04E-06	1.04E-05	KDELR3	22	38468062	38483447	+	1929	protein_coding	KDEL endoplasmic reticulum protein retention receptor 3 [Source:HGNC Symbol;Acc:HGNC:6306]
ENSG00000204389	3500.195195	4558.859168	-0.381289492	1.28E-09	2.19E-08	HSPA1A	6	31815464	31817946	+	2483	protein_coding	heat shock protein family A (Hsp70) member 1A [Source:HGNC Symbol;Acc:HGNC:5232]
ENSG00000140396	236.001125	307.1318725	-0.381174139	0.003371618	0.013185652	NCOA2	8	70109762	70403805	-	10026	protein_coding	nuclear receptor coactivator 2 [Source:HGNC Symbol;Acc:HGNC:7669]
ENSG00000139323	392.1851564	511.5293207	-0.381170554	0.000671319	0.003271163	POC1B	12	89419718	89526024	-	8746	protein_coding	POC1 centriolar protein B [Source:HGNC Symbol;Acc:HGNC:30836]
ENSG00000119927	437.0184128	570.2568516	-0.381109216	0.000508669	0.002567888	GPAM	10	112149864	112215377	-	9808	protein_coding	glycerol-3-phosphate acyltransferase, mitochondrial [Source:HGNC Symbol;Acc:HGNC:24865]
ENSG00000183527	924.789667	1203.845773	-0.381068928	1.26E-05	9.79E-05	PSMG1	21	39174769	39183851	-	2515	protein_coding	proteasome assembly chaperone 1 [Source:HGNC Symbol;Acc:HGNC:3043]
ENSG00000138073	891.4855027	1160.551063	-0.381044529	8.07E-07	8.34E-06	PREB	2	27130756	27134675	-	3221	protein_coding	prolactin regulatory element binding [Source:HGNC Symbol;Acc:HGNC:9356]
ENSG00000113580	1325.388071	1726.122028	-0.381032816	4.01E-07	4.42E-06	NR3C1	5	143277931	143435512	-	9172	protein_coding	nuclear receptor subfamily 3 group C member 1 [Source:HGNC Symbol;Acc:HGNC:7978]
ENSG00000120694	2792.183003	3635.638255	-0.381000092	3.86E-09	6.11E-08	HSPH1	13	31134974	31162388	-	8390	protein_coding	heat shock protein family H (Hsp110) member 1 [Source:HGNC Symbol;Acc:HGNC:16969]
ENSG00000112697	1375.538198	1793.137603	-0.380874553	6.12E-07	6.48E-06	TMEM30A	6	75252924	75284968	-	5123	protein_coding	transmembrane protein 30A [Source:HGNC Symbol;Acc:HGNC:16667]
ENSG00000043093	498.6374687	649.8585784	-0.38075643	6.20E-05	0.000404963	DCUN1D1	3	182938074	182985953	-	8412	protein_coding	defective in cullin neddylation 1 domain containing 1 [Source:HGNC Symbol;Acc:HGNC:18184]
ENSG00000106688	805.4679763	1049.813396	-0.380567576	3.73E-06	3.30E-05	SLC1A1	9	4490444	4587469	+	3998	protein_coding	solute carrier family 1 member 1 [Source:HGNC Symbol;Acc:HGNC:10939]
ENSG00000060688	1172.674779	1526.353995	-0.380427067	9.47E-07	9.63E-06	SNRNP40	1	31259568	31296782	-	3881	protein_coding	small nuclear ribonucleoprotein U5 subunit 40 [Source:HGNC Symbol;Acc:HGNC:30857]
ENSG00000141627	393.4374082	512.7572565	-0.380202139	0.000577892	0.002868695	DYM	18	49041474	49461347	-	7256	protein_coding	dymeclin [Source:HGNC Symbol;Acc:HGNC:21317]
ENSG00000260260	322.8328094	419.7958241	-0.380127496	0.006098596	0.021872644	SNHG19	16	2154797	2155358	-	342	lincRNA	small nucleolar RNA host gene 19 [Source:HGNC Symbol;Acc:HGNC:49574]
ENSG00000175105	360.0606512	469.6342363	-0.380109566	0.001549833	0.006772675	ZNF654	3	88059274	88144665	+	6786	protein_coding	zinc finger protein 654 [Source:HGNC Symbol;Acc:HGNC:25612]
ENSG00000125354	1020.335445	1326.133734	-0.379908806	1.47E-06	1.44E-05	SEPT6	X	119615724	119693370	-	6245	protein_coding	septin 6 [Source:HGNC Symbol;Acc:HGNC:15848]
ENSG00000148204	197.2299849	256.795499	-0.379859499	0.010246008	0.033931887	CRB2	9	123356170	123380324	+	6349	protein_coding	crumbs 2, cell polarity complex component [Source:HGNC Symbol;Acc:HGNC:18688]
ENSG00000173812	3251.012973	4230.832061	-0.379812555	1.32E-08	1.92E-07	EIF1	17	41688885	41692668	+	3623	protein_coding	eukaryotic translation initiation factor 1 [Source:HGNC Symbol;Acc:HGNC:3249]
ENSG00000112110	1395.31466	1816.086473	-0.379745242	4.67E-07	5.07E-06	MRPL18	6	159789812	159798436	+	1375	protein_coding	mitochondrial ribosomal protein L18 [Source:HGNC Symbol;Acc:HGNC:14477]
ENSG00000133466	1057.965561	1376.857445	-0.379686122	6.38E-06	5.29E-05	C1QTNF6	22	37180167	37199385	-	7143	protein_coding	C1q and TNF related 6 [Source:HGNC Symbol;Acc:HGNC:14343]
ENSG00000170088	361.2852025	469.9132277	-0.379658529	0.000505893	0.002557602	TMEM192	4	165070608	165208549	-	10241	protein_coding	transmembrane protein 192 [Source:HGNC Symbol;Acc:HGNC:26775]
ENSG00000001630	497.0237039	647.2044864	-0.379613127	0.000241607	0.001343895	CYP51A1	7	92112151	92142952	-	4074	protein_coding	cytochrome P450 family 51 subfamily A member 1 [Source:HGNC Symbol;Acc:HGNC:2649]
ENSG00000169155	867.6177019	1130.295871	-0.379193216	4.50E-05	0.000303631	ZBTB43	9	126805006	126838210	+	7052	protein_coding	zinc finger and BTB domain containing 43 [Source:HGNC Symbol;Acc:HGNC:17908]
ENSG00000160199	204.1005811	265.7793738	-0.379192367	0.008066293	0.027617939	PKNOX1	21	42974510	43033931	+	7621	protein_coding	PBX/knotted 1 homeobox 1 [Source:HGNC Symbol;Acc:HGNC:9022]
ENSG00000069345	1630.487763	2121.172064	-0.379107866	2.02E-07	2.36E-06	DNAJA2	16	46955362	46973788	-	5065	protein_coding	DnaJ heat shock protein family (Hsp40) member A2 [Source:HGNC Symbol;Acc:HGNC:14884]
ENSG00000067064	1273.611018	1658.141991	-0.379085952	2.92E-05	0.000205829	IDI1	10	1039908	1049170	-	3589	protein_coding	isopentenyl-diphosphate delta isomerase 1 [Source:HGNC Symbol;Acc:HGNC:5387]
ENSG00000257093	189.0179004	246.0205501	-0.378965334	0.011462799	0.037190033	KIAA1147	7	141656728	141702153	-	7356	protein_coding	KIAA1147 [Source:HGNC Symbol;Acc:HGNC:29472]
ENSG00000198399	416.4332141	542.6855565	-0.37890484	0.00032682	0.001752308	ITSN2	2	24202864	24360714	-	12022	protein_coding	intersectin 2 [Source:HGNC Symbol;Acc:HGNC:6184]
ENSG00000226479	680.6120756	884.2946457	-0.378679597	1.68E-05	0.000125729	TMEM185B	2	120221278	120223408	-	2131	protein_coding	transmembrane protein 185B [Source:HGNC Symbol;Acc:HGNC:18896]
ENSG00000011114	497.283212	646.5146627	-0.378671923	0.000119599	0.000726002	BTBD7	14	93237550	93333092	-	11333	protein_coding	BTB domain containing 7 [Source:HGNC Symbol;Acc:HGNC:18269]
ENSG00000117118	1894.857461	2463.768263	-0.378611053	3.59E-08	4.83E-07	SDHB	1	17018722	17054170	-	2462	protein_coding	succinate dehydrogenase complex iron sulfur subunit B [Source:HGNC Symbol;Acc:HGNC:10681]
ENSG00000171453	548.1709692	712.8614198	-0.378417728	5.46E-05	0.000362237	POLR1C	6	43509702	43529585	+	2867	protein_coding	RNA polymerase I subunit C [Source:HGNC Symbol;Acc:HGNC:20194]
ENSG00000078140	1394.836873	1814.232178	-0.378225653	1.36E-07	1.66E-06	UBE2K	4	39698044	39782792	+	5245	protein_coding	ubiquitin conjugating enzyme E2 K [Source:HGNC Symbol;Acc:HGNC:4914]
ENSG00000173852	1149.18962	1494.660073	-0.378162193	3.11E-07	3.50E-06	DPY19L1	7	34928876	35038271	-	6278	protein_coding	dpy-19 like 1 [Source:HGNC Symbol;Acc:HGNC:22205]
ENSG00000104320	438.4712931	570.1496267	-0.378079501	0.000535612	0.002685834	NBN	8	89933336	90003228	-	6156	protein_coding	nibrin [Source:HGNC Symbol;Acc:HGNC:7652]
ENSG00000125944	5520.727168	7171.846128	-0.377593537	7.67E-11	1.61E-09	HNRNPR	1	23303771	23344336	-	8676	protein_coding	heterogeneous nuclear ribonucleoprotein R [Source:HGNC Symbol;Acc:HGNC:5047]
ENSG00000122861	161.7020204	210.2054268	-0.377514679	0.016172668	0.049346637	PLAU	10	73909177	73917497	+	2950	protein_coding	plasminogen activator, urokinase [Source:HGNC Symbol;Acc:HGNC:9052]
ENSG00000136271	1981.645649	2572.688234	-0.377433171	5.26E-07	5.66E-06	DDX56	7	44565417	44575051	-	4068	protein_coding	DEAD-box helicase 56 [Source:HGNC Symbol;Acc:HGNC:18193]
ENSG00000162433	200.6166208	261.1360794	-0.377415166	0.008727897	0.029560852	AK4	1	65147549	65232145	+	7578	protein_coding	adenylate kinase 4 [Source:HGNC Symbol;Acc:HGNC:363]
ENSG00000010539	400.8045769	520.7098678	-0.376964606	0.00041516	0.002153745	ZNF200	16	3222325	3236221	-	7498	protein_coding	zinc finger protein 200 [Source:HGNC Symbol;Acc:HGNC:12993]
ENSG00000104522	2836.00526	3681.96704	-0.376887994	2.62E-10	5.01E-09	TSTA3	8	143612618	143618048	-	3622	protein_coding	tissue specific transplantation antigen P35B [Source:HGNC Symbol;Acc:HGNC:12390]
ENSG00000111361	1558.465368	2023.272436	-0.376732605	2.70E-08	3.73E-07	EIF2B1	12	123620406	123633766	-	3627	protein_coding	eukaryotic translation initiation factor 2B subunit alpha [Source:HGNC Symbol;Acc:HGNC:3257]
ENSG00000266412	4589.568165	5959.899623	-0.376624628	1.02E-10	2.09E-09	NCOA4	10	46005088	46030714	-	4079	protein_coding	nuclear receptor coactivator 4 [Source:HGNC Symbol;Acc:HGNC:7671]
ENSG00000178695	1060.03006	1375.91666	-0.376351413	1.93E-06	1.83E-05	KCTD12	13	76880166	76886390	-	6225	protein_coding	potassium channel tetramerization domain containing 12 [Source:HGNC Symbol;Acc:HGNC:14678]
ENSG00000163295	1930.26912	2503.838463	-0.376128143	1.69E-08	2.41E-07	ALPI	2	232456123	232460032	+	2632	protein_coding	alkaline phosphatase, intestinal [Source:HGNC Symbol;Acc:HGNC:437]
ENSG00000163848	765.5878029	994.4476644	-0.375843959	1.51E-05	0.000114723	ZNF148	3	125225561	125375354	-	10574	protein_coding	zinc finger protein 148 [Source:HGNC Symbol;Acc:HGNC:12933]
ENSG00000155115	513.5558282	665.5480766	-0.375839737	0.000472664	0.002410071	GTF3C6	6	110958560	110967890	+	1067	protein_coding	general transcription factor IIIC subunit 6 [Source:HGNC Symbol;Acc:HGNC:20872]
ENSG00000213719	9132.193637	11848.11605	-0.375748924	2.50E-09	4.06E-08	CLIC1	6	31730581	31739763	-	1942	protein_coding	chloride intracellular channel 1 [Source:HGNC Symbol;Acc:HGNC:2062]
ENSG00000179918	1286.230322	1668.156735	-0.375662199	5.14E-06	4.38E-05	SEPHS2	16	30443631	30446181	-	2551	protein_coding	selenophosphate synthetase 2 [Source:HGNC Symbol;Acc:HGNC:19686]
ENSG00000186166	406.3869486	527.5309385	-0.375632205	0.000458373	0.002348981	CCDC84	11	118998142	119015791	+	5105	protein_coding	coiled-coil domain containing 84 [Source:HGNC Symbol;Acc:HGNC:30460]
ENSG00000163931	19115.58338	24799.74843	-0.375613356	1.55E-12	4.16E-11	TKT	3	53224707	53256052	-	9507	protein_coding	transketolase [Source:HGNC Symbol;Acc:HGNC:11834]
ENSG00000170345	510.8827734	662.9568578	-0.375603654	0.00042054	0.002179035	FOS	14	75278774	75282230	+	3238	protein_coding	Fos proto-oncogene, AP-1 transcription factor subunit [Source:HGNC Symbol;Acc:HGNC:3796]
ENSG00000149428	2950.936943	3829.395556	-0.375395155	2.18E-09	3.56E-08	HYOU1	11	119044189	119057202	-	7694	protein_coding	hypoxia up-regulated 1 [Source:HGNC Symbol;Acc:HGNC:16931]
ENSG00000163362	831.7600261	1077.858019	-0.375077881	1.28E-05	9.92E-05	INAVA	1	200891048	200915735	+	5413	protein_coding	innate immunity activator [Source:HGNC Symbol;Acc:HGNC:25599]
ENSG00000135766	2344.637748	3039.93751	-0.375009382	7.77E-08	9.91E-07	EGLN1	1	231363751	231425044	-	7265	protein_coding	egl-9 family hypoxia inducible factor 1 [Source:HGNC Symbol;Acc:HGNC:1232]
ENSG00000062725	641.2343323	831.9454065	-0.374908752	2.56E-05	0.000182746	APPBP2	17	60443149	60526219	-	9876	protein_coding	amyloid beta precursor protein binding protein 2 [Source:HGNC Symbol;Acc:HGNC:622]
ENSG00000169239	984.2750731	1276.746306	-0.374820812	1.73E-06	1.66E-05	CA5B	X	15688830	15788409	+	8520	protein_coding	carbonic anhydrase 5B [Source:HGNC Symbol;Acc:HGNC:1378]
ENSG00000164305	757.511667	982.3683464	-0.374446419	1.16E-05	9.12E-05	CASP3	4	184627696	184649509	-	2899	protein_coding	caspase 3 [Source:HGNC Symbol;Acc:HGNC:1504]
ENSG00000072849	649.9474901	842.5479681	-0.374234291	0.000379548	0.001992925	DERL2	17	5471251	5486811	-	6386	protein_coding	derlin 2 [Source:HGNC Symbol;Acc:HGNC:17943]
ENSG00000122299	899.3333718	1165.986417	-0.374104205	4.92E-06	4.22E-05	ZC3H7A	16	11750586	11797267	-	7076	protein_coding	zinc finger CCCH-type containing 7A [Source:HGNC Symbol;Acc:HGNC:30959]
ENSG00000107937	2102.687143	2724.176004	-0.373984267	3.73E-07	4.13E-06	GTPBP4	10	988019	1019936	+	6540	protein_coding	GTP binding protein 4 [Source:HGNC Symbol;Acc:HGNC:21535]
ENSG00000163125	1339.016807	1735.067967	-0.373846689	4.31E-06	3.76E-05	RPRD2	1	150363091	150476566	+	8738	protein_coding	regulation of nuclear pre-mRNA domain containing 2 [Source:HGNC Symbol;Acc:HGNC:29039]
ENSG00000116663	211.1290354	273.0081379	-0.373715618	0.007834349	0.026941299	FBXO6	1	11664124	11674354	+	1811	protein_coding	F-box protein 6 [Source:HGNC Symbol;Acc:HGNC:13585]
ENSG00000162512	637.4063963	825.0875235	-0.373713621	2.24E-05	0.000162495	SDC3	1	30869467	30908761	-	7067	protein_coding	syndecan 3 [Source:HGNC Symbol;Acc:HGNC:10660]
ENSG00000104998	374.8008306	484.9131593	-0.373691086	0.001489164	0.006537332	IL27RA	19	14031748	14053216	+	2962	protein_coding	interleukin 27 receptor subunit alpha [Source:HGNC Symbol;Acc:HGNC:17290]
ENSG00000055044	2230.785993	2890.387812	-0.373678283	1.05E-07	1.30E-06	NOP58	2	202265716	202303666	+	3299	protein_coding	NOP58 ribonucleoprotein [Source:HGNC Symbol;Acc:HGNC:29926]
ENSG00000177156	3462.565203	4485.326649	-0.373537617	1.63E-08	2.34E-07	TALDO1	11	747329	765024	+	3005	protein_coding	transaldolase 1 [Source:HGNC Symbol;Acc:HGNC:11559]
ENSG00000106682	10681.22789	13838.40403	-0.37352084	2.38E-11	5.40E-10	EIF4H	7	74174245	74197101	+	3191	protein_coding	eukaryotic translation initiation factor 4H [Source:HGNC Symbol;Acc:HGNC:12741]
ENSG00000128408	183.6523996	237.9975881	-0.373450512	0.010339923	0.034208902	RIBC2	22	45413691	45432496	+	1815	protein_coding	RIB43A domain with coiled-coils 2 [Source:HGNC Symbol;Acc:HGNC:13241]
ENSG00000060749	2441.946917	3164.340298	-0.373441524	3.71E-09	5.90E-08	QSER1	11	32893178	32993316	+	10537	protein_coding	glutamine and serine rich 1 [Source:HGNC Symbol;Acc:HGNC:26154]
ENSG00000134324	334.2265959	434.2578423	-0.373397769	0.00283125	0.011363161	LPIN1	2	11677595	11827409	+	11861	protein_coding	lipin 1 [Source:HGNC Symbol;Acc:HGNC:13345]
ENSG00000172936	742.0313255	960.2501667	-0.372952843	1.79E-05	0.000133361	MYD88	3	38138478	38143022	+	3989	protein_coding	myeloid differentiation primary response 88 [Source:HGNC Symbol;Acc:HGNC:7562]
ENSG00000176915	3320.606315	4299.584239	-0.372817807	1.62E-08	2.32E-07	ANKLE2	12	132725503	132761888	-	17517	protein_coding	ankyrin repeat and LEM domain containing 2 [Source:HGNC Symbol;Acc:HGNC:29101]
ENSG00000103544	286.3537318	370.3163848	-0.372760755	0.003729259	0.014334363	C16orf62	16	19555240	19706793	+	9767	protein_coding	chromosome 16 open reading frame 62 [Source:HGNC Symbol;Acc:HGNC:24641]
ENSG00000197622	1719.733257	2228.644873	-0.372659356	8.72E-08	1.10E-06	CDC42SE1	1	151050971	151070325	-	4184	protein_coding	CDC42 small effector 1 [Source:HGNC Symbol;Acc:HGNC:17719]
ENSG00000180921	8833.522639	11434.58691	-0.372629876	1.80E-07	2.13E-06	FAM83H	8	143723933	143733801	-	5654	protein_coding	family with sequence similarity 83 member H [Source:HGNC Symbol;Acc:HGNC:24797]
ENSG00000174574	1981.554713	2565.161018	-0.372452686	2.77E-08	3.82E-07	AKIRIN1	1	38991223	39006059	+	2741	protein_coding	akirin 1 [Source:HGNC Symbol;Acc:HGNC:25744]
ENSG00000168438	302.6165642	392.79736	-0.372418632	0.003062998	0.012124222	CDC40	6	110180141	110254275	+	5946	protein_coding	cell division cycle 40 [Source:HGNC Symbol;Acc:HGNC:17350]
ENSG00000228716	907.6716876	1177.050428	-0.372403917	1.99E-05	0.00014617	DHFR	5	80626228	80654983	-	4409	protein_coding	dihydrofolate reductase [Source:HGNC Symbol;Acc:HGNC:2861]
ENSG00000122068	1431.50824	1853.491494	-0.372070032	4.67E-07	5.07E-06	FYTTD1	3	197737179	197787596	+	8025	protein_coding	forty-two-three domain containing 1 [Source:HGNC Symbol;Acc:HGNC:25407]
ENSG00000115540	232.0331145	301.3633619	-0.37188336	0.009493108	0.031813596	MOB4	2	197515571	197553699	+	4296	protein_coding	MOB family member 4, phocein [Source:HGNC Symbol;Acc:HGNC:17261]
ENSG00000101856	2435.890484	3152.089655	-0.371698174	8.03E-08	1.02E-06	PGRMC1	X	119236245	119244466	+	1919	protein_coding	progesterone receptor membrane component 1 [Source:HGNC Symbol;Acc:HGNC:16090]
ENSG00000113282	3616.785306	4678.982578	-0.371402604	2.24E-10	4.33E-09	CLINT1	5	157785743	157859175	-	6368	protein_coding	clathrin interactor 1 [Source:HGNC Symbol;Acc:HGNC:23186]
ENSG00000213339	691.2509011	894.7067844	-0.371373612	7.19E-05	0.000463455	QTRT1	19	10701430	10713437	+	3430	protein_coding	queuine tRNA-ribosyltransferase catalytic subunit 1 [Source:HGNC Symbol;Acc:HGNC:23797]
ENSG00000128833	453.724179	586.2772325	-0.371198502	0.000226297	0.001270953	MYO5C	15	52192322	52295798	-	10045	protein_coding	myosin VC [Source:HGNC Symbol;Acc:HGNC:7604]
ENSG00000222041	449.7598888	582.9043905	-0.371197698	0.000443295	0.002283239	CYTOR	2	87455368	87606805	+	3456	lincRNA	cytoskeleton regulator RNA [Source:HGNC Symbol;Acc:HGNC:28717]
ENSG00000138439	276.1220875	357.346914	-0.371120675	0.006703964	0.023695753	FAM117B	2	202635188	202769757	+	5986	protein_coding	family with sequence similarity 117 member B [Source:HGNC Symbol;Acc:HGNC:14440]
ENSG00000163634	973.8074704	1259.410179	-0.37083183	0.000106282	0.000653662	THOC7	3	63833870	63863903	-	1784	protein_coding	THO complex 7 [Source:HGNC Symbol;Acc:HGNC:29874]
ENSG00000047621	213.8182288	276.4436853	-0.37076325	0.009508985	0.031850305	C12orf4	12	4487728	4538508	-	4939	protein_coding	chromosome 12 open reading frame 4 [Source:HGNC Symbol;Acc:HGNC:1184]
ENSG00000052749	753.0109827	973.4821861	-0.370193119	1.26E-05	9.78E-05	RRP12	10	97356358	97426076	-	8529	protein_coding	ribosomal RNA processing 12 homolog [Source:HGNC Symbol;Acc:HGNC:29100]
ENSG00000111319	879.5031848	1135.494645	-0.369989045	2.71E-06	2.49E-05	SCNN1A	12	6346843	6377730	-	5876	protein_coding	sodium channel epithelial 1 alpha subunit [Source:HGNC Symbol;Acc:HGNC:10599]
ENSG00000145982	276.3572097	357.9524029	-0.369901058	0.003449073	0.013433803	FARS2	6	5261044	5771580	+	2351	protein_coding	phenylalanyl-tRNA synthetase 2, mitochondrial [Source:HGNC Symbol;Acc:HGNC:21062]
ENSG00000169247	192.5970057	248.4330099	-0.369750729	0.009084868	0.030643685	SH3TC2	5	148923639	149063163	-	15047	protein_coding	SH3 domain and tetratricopeptide repeats 2 [Source:HGNC Symbol;Acc:HGNC:29427]
ENSG00000115020	1096.839178	1418.568826	-0.369608145	6.15E-06	5.14E-05	PIKFYVE	2	208266267	208358751	+	10832	protein_coding	phosphoinositide kinase, FYVE-type zinc finger containing [Source:HGNC Symbol;Acc:HGNC:23785]
ENSG00000129474	2717.012038	3508.993243	-0.369380788	1.56E-08	2.25E-07	AJUBA	14	22971174	22982642	-	5979	protein_coding	ajuba LIM protein [Source:HGNC Symbol;Acc:HGNC:20250]
ENSG00000169188	2605.108946	3364.938978	-0.369269701	1.27E-08	1.85E-07	APEX2	X	55000357	55009057	+	3245	protein_coding	apurinic/apyrimidinic endodeoxyribonuclease 2 [Source:HGNC Symbol;Acc:HGNC:17889]
ENSG00000173418	994.1305141	1285.249511	-0.369218887	4.24E-06	3.71E-05	NAA20	20	20017116	20033655	+	2376	protein_coding	N(alpha)-acetyltransferase 20, NatB catalytic subunit [Source:HGNC Symbol;Acc:HGNC:15908]
ENSG00000083642	798.8826512	1033.485948	-0.369210275	0.000161995	0.000944937	PDS5B	13	32586427	32778019	+	13212	protein_coding	PDS5 cohesin associated factor B [Source:HGNC Symbol;Acc:HGNC:20418]
ENSG00000244005	1528.953681	1974.030502	-0.369064559	1.66E-07	1.97E-06	NFS1	20	35668055	35699359	-	6024	protein_coding	NFS1, cysteine desulfurase [Source:HGNC Symbol;Acc:HGNC:15910]
ENSG00000120800	1279.573457	1651.879372	-0.368944482	6.77E-06	5.58E-05	UTP20	12	101280109	101386616	+	10024	protein_coding	UTP20, small subunit processome component [Source:HGNC Symbol;Acc:HGNC:17897]
ENSG00000089280	10052.83657	12979.10887	-0.368886552	3.10E-07	3.49E-06	FUS	16	31180110	31194871	+	10283	protein_coding	FUS RNA binding protein [Source:HGNC Symbol;Acc:HGNC:4010]
ENSG00000107897	904.9714261	1167.471956	-0.368792577	4.53E-06	3.92E-05	ACBD5	10	27195214	27242130	-	4371	protein_coding	acyl-CoA binding domain containing 5 [Source:HGNC Symbol;Acc:HGNC:23338]
ENSG00000124226	3178.552721	4106.42069	-0.368729541	7.87E-10	1.39E-08	RNF114	20	49936336	49953892	+	4344	protein_coding	ring finger protein 114 [Source:HGNC Symbol;Acc:HGNC:13094]
ENSG00000254166	2626.552033	3391.947684	-0.36862715	2.04E-09	3.37E-08	CASC19	8	127072694	127227541	-	22208	processed_transcript	cancer susceptibility 19 (non-protein coding) [Source:HGNC Symbol;Acc:HGNC:49476]
ENSG00000124333	1058.756905	1366.561693	-0.368609834	8.11E-06	6.55E-05	VAMP7	X	155881293	155943769	+	2667	protein_coding	vesicle associated membrane protein 7 [Source:HGNC Symbol;Acc:HGNC:11486]
ENSG00000198947	2409.696452	3112.520327	-0.36858195	2.13E-09	3.50E-08	DMD	X	31097677	33339441	-	18910	protein_coding	dystrophin [Source:HGNC Symbol;Acc:HGNC:2928]
ENSG00000182903	208.7515698	268.9545424	-0.368447273	0.010952972	0.035805001	ZNF721	4	425815	499156	-	6390	protein_coding	zinc finger protein 721 [Source:HGNC Symbol;Acc:HGNC:29425]
ENSG00000139719	259.4586502	333.7698001	-0.368296673	0.016037312	0.04901157	VPS33A	12	122229564	122266521	-	7542	protein_coding	VPS33A, CORVET/HOPS core subunit [Source:HGNC Symbol;Acc:HGNC:18179]
ENSG00000150961	2371.474947	3063.253184	-0.368123326	3.15E-07	3.53E-06	SEC24D	4	118722823	118838683	-	9920	protein_coding	SEC24 homolog D, COPII coat complex component [Source:HGNC Symbol;Acc:HGNC:10706]
ENSG00000180628	612.8883328	792.2446315	-0.368102726	5.80E-05	0.000382035	PCGF5	10	91163012	91284331	+	8306	protein_coding	polycomb group ring finger 5 [Source:HGNC Symbol;Acc:HGNC:28264]
ENSG00000137942	1420.388863	1834.595081	-0.367989784	1.15E-07	1.41E-06	FNBP1L	1	93448131	93554661	+	5798	protein_coding	formin binding protein 1 like [Source:HGNC Symbol;Acc:HGNC:20851]
ENSG00000022277	1681.357866	2170.461915	-0.367760105	6.68E-08	8.59E-07	RTFDC1	20	56468585	56519449	+	4063	protein_coding	replication termination factor 2 domain containing 1 [Source:HGNC Symbol;Acc:HGNC:15890]
ENSG00000189079	648.1380498	835.7911052	-0.367710697	0.000111654	0.000682086	ARID2	12	45729665	45908040	+	12127	protein_coding	AT-rich interaction domain 2 [Source:HGNC Symbol;Acc:HGNC:18037]
ENSG00000134375	3162.27396	4079.446629	-0.367507217	1.50E-07	1.81E-06	TIMM17A	1	201955491	201970661	+	3513	protein_coding	translocase of inner mitochondrial membrane 17A [Source:HGNC Symbol;Acc:HGNC:17315]
ENSG00000276850	740.6486699	955.7613618	-0.367248373	0.000203393	0.001154702	AC245041.2	10	47908064	47991850	-	2467	lincRNA
ENSG00000005812	784.9858929	1013.790558	-0.367087514	9.00E-05	0.000563929	FBXL3	13	76992598	77027195	-	7082	protein_coding	F-box and leucine rich repeat protein 3 [Source:HGNC Symbol;Acc:HGNC:13599]
ENSG00000167088	993.5106081	1281.76961	-0.36695072	7.53E-05	0.000482234	SNRPD1	18	21612267	21633524	+	4909	protein_coding	small nuclear ribonucleoprotein D1 polypeptide [Source:HGNC Symbol;Acc:HGNC:11158]
ENSG00000168118	658.7515337	849.2527582	-0.366808339	5.87E-05	0.000386117	RAB4A	1	229271062	229305894	+	3310	protein_coding	RAB4A, member RAS oncogene family [Source:HGNC Symbol;Acc:HGNC:9781]
ENSG00000114346	1669.274565	2154.051846	-0.366790451	9.48E-08	1.18E-06	ECT2	3	172750682	172821474	+	5499	protein_coding	epithelial cell transforming 2 [Source:HGNC Symbol;Acc:HGNC:3155]
ENSG00000176678	653.3667751	842.0836819	-0.366666856	2.26E-05	0.000163814	FOXL1	16	86576368	86582160	+	3742	protein_coding	forkhead box L1 [Source:HGNC Symbol;Acc:HGNC:3817]
ENSG00000176783	980.236926	1262.039228	-0.366279305	4.39E-06	3.82E-05	RUFY1	5	179550558	179610026	+	5911	protein_coding	RUN and FYVE domain containing 1 [Source:HGNC Symbol;Acc:HGNC:19760]
ENSG00000198805	1244.651824	1604.852696	-0.365941464	6.65E-07	6.98E-06	PNP	14	20468954	20477094	+	4139	protein_coding	purine nucleoside phosphorylase [Source:HGNC Symbol;Acc:HGNC:7892]
ENSG00000163811	1088.083609	1403.123625	-0.365928176	0.000104547	0.000644142	WDR43	2	28894643	28948222	+	4130	protein_coding	WD repeat domain 43 [Source:HGNC Symbol;Acc:HGNC:28945]
ENSG00000125912	2824.807	3638.619541	-0.365909033	1.10E-06	1.10E-05	NCLN	19	3185563	3209575	+	4175	protein_coding	nicalin [Source:HGNC Symbol;Acc:HGNC:26923]
ENSG00000164338	526.1679071	677.8750475	-0.36582217	0.001097431	0.005009947	UTP15	5	73565443	73583377	+	6321	protein_coding	UTP15, small subunit processome component [Source:HGNC Symbol;Acc:HGNC:25758]
ENSG00000131236	3198.656809	4121.141963	-0.365789665	2.30E-07	2.66E-06	CAP1	1	40040233	40072649	+	3814	protein_coding	cyclase associated actin cytoskeleton regulatory protein 1 [Source:HGNC Symbol;Acc:HGNC:20040]
ENSG00000189171	734.4701047	947.5627816	-0.365601109	2.43E-05	0.000174955	S100A13	1	153618787	153631360	-	2216	protein_coding	S100 calcium binding protein A13 [Source:HGNC Symbol;Acc:HGNC:10490]
ENSG00000102910	1419.517429	1830.569834	-0.36557227	8.19E-07	8.46E-06	LONP2	16	48244296	48363122	+	9957	protein_coding	lon peptidase 2, peroxisomal [Source:HGNC Symbol;Acc:HGNC:20598]
ENSG00000133114	348.2426545	449.9706701	-0.365519479	0.003930818	0.015012215	GPALPP1	13	44989529	45037669	+	10842	protein_coding	GPALPP motifs containing 1 [Source:HGNC Symbol;Acc:HGNC:20298]
ENSG00000131069	1637.234344	2111.12782	-0.365504963	1.19E-06	1.18E-05	ACSS2	20	34872146	34927962	+	5385	protein_coding	acyl-CoA synthetase short chain family member 2 [Source:HGNC Symbol;Acc:HGNC:15814]
ENSG00000166181	1622.842898	2091.786305	-0.365489457	3.92E-07	4.33E-06	API5	11	43311963	43344529	+	4651	protein_coding	apoptosis inhibitor 5 [Source:HGNC Symbol;Acc:HGNC:594]
ENSG00000204852	435.9253803	561.3974488	-0.365269743	0.000994763	0.00459838	TCTN1	12	110614027	110649430	+	9605	protein_coding	tectonic family member 1 [Source:HGNC Symbol;Acc:HGNC:26113]
ENSG00000162910	688.5146362	886.8868655	-0.365143884	0.000947387	0.004411262	MRPL55	1	228106679	228109312	-	1886	protein_coding	mitochondrial ribosomal protein L55 [Source:HGNC Symbol;Acc:HGNC:16686]
ENSG00000156853	311.5343588	402.0016762	-0.365049023	0.001794055	0.007663451	ZNF689	16	30602558	30624012	-	4159	protein_coding	zinc finger protein 689 [Source:HGNC Symbol;Acc:HGNC:25173]
ENSG00000148634	3856.132259	4966.909572	-0.365026561	4.48E-09	7.01E-08	HERC4	10	67921899	68075348	-	15847	protein_coding	HECT and RLD domain containing E3 ubiquitin protein ligase 4 [Source:HGNC Symbol;Acc:HGNC:24521]
ENSG00000143321	16816.64403	21652.42074	-0.364768309	2.17E-08	3.04E-07	HDGF	1	156742107	156766925	-	3745	protein_coding	heparin binding growth factor [Source:HGNC Symbol;Acc:HGNC:4856]
ENSG00000106080	1697.366004	2188.280226	-0.364503242	1.66E-05	0.000124816	FKBP14	7	30010587	30026684	-	5326	protein_coding	FK506 binding protein 14 [Source:HGNC Symbol;Acc:HGNC:18625]
ENSG00000149084	847.0918459	1091.806544	-0.364496036	4.50E-05	0.00030359	HSD17B12	11	43680558	43856617	+	7838	protein_coding	hydroxysteroid 17-beta dehydrogenase 12 [Source:HGNC Symbol;Acc:HGNC:18646]
ENSG00000153037	351.62071	452.993654	-0.364418145	0.003485695	0.013558097	SRP19	5	112861222	112869788	+	3598	protein_coding	signal recognition particle 19 [Source:HGNC Symbol;Acc:HGNC:11300]
ENSG00000236698	315.097104	406.1580522	-0.364412108	0.00225717	0.009359261	EIF1AXP1	1	16685621	16686055	-	435	processed_pseudogene	eukaryotic translation initiation factor 1A, X-linked pseudogene 1 [Source:HGNC Symbol;Acc:HGNC:19900]
ENSG00000101079	1389.685279	1789.459362	-0.364283833	8.52E-08	1.08E-06	NDRG3	20	36651766	36746078	-	3248	protein_coding	NDRG family member 3 [Source:HGNC Symbol;Acc:HGNC:14462]
ENSG00000177432	253.7384499	327.629636	-0.364161842	0.005849424	0.021116128	NAP1L5	4	88695915	88698235	-	2321	protein_coding	nucleosome assembly protein 1 like 5 [Source:HGNC Symbol;Acc:HGNC:19968]
ENSG00000198917	875.6953494	1127.035018	-0.363790528	4.52E-06	3.92E-05	SPOUT1	9	128819651	128829821	-	4593	protein_coding	SPOUT domain containing methyltransferase 1 [Source:HGNC Symbol;Acc:HGNC:26933]
ENSG00000075188	740.442743	953.3665428	-0.363465368	9.95E-05	0.000616989	NUP37	12	102073103	102120124	-	3492	protein_coding	nucleoporin 37 [Source:HGNC Symbol;Acc:HGNC:29929]
ENSG00000179933	558.1180767	719.0587545	-0.363444711	0.000374593	0.001969323	C14orf119	14	23094765	23100462	+	3676	protein_coding	chromosome 14 open reading frame 119 [Source:HGNC Symbol;Acc:HGNC:20270]
ENSG00000101337	2424.589408	3118.971838	-0.36343036	1.28E-08	1.88E-07	TM9SF4	20	32109506	32167258	+	5415	protein_coding	transmembrane 9 superfamily member 4 [Source:HGNC Symbol;Acc:HGNC:30797]
ENSG00000148187	861.4347859	1108.153255	-0.363355226	3.42E-05	0.000237346	MRRF	9	122264603	122331343	+	11041	protein_coding	mitochondrial ribosome recycling factor [Source:HGNC Symbol;Acc:HGNC:7234]
ENSG00000020577	800.0250056	1031.314452	-0.363306407	0.000414647	0.002152006	SAMD4A	14	54567097	54793315	+	12170	protein_coding	sterile alpha motif domain containing 4A [Source:HGNC Symbol;Acc:HGNC:23023]
ENSG00000105821	1007.747012	1296.079977	-0.36310901	9.20E-06	7.34E-05	DNAJC2	7	103312474	103344873	-	6564	protein_coding	DnaJ heat shock protein family (Hsp40) member C2 [Source:HGNC Symbol;Acc:HGNC:13192]
ENSG00000106351	770.7299231	990.9931871	-0.363090854	3.70E-05	0.000255333	AGFG2	7	100539211	100568219	+	5478	protein_coding	ArfGAP with FG repeats 2 [Source:HGNC Symbol;Acc:HGNC:5177]
ENSG00000197782	243.527287	313.124525	-0.363049627	0.004202373	0.015919056	ZNF780A	19	40069152	40090938	-	7972	protein_coding	zinc finger protein 780A [Source:HGNC Symbol;Acc:HGNC:27603]
ENSG00000115525	209.1716077	269.072855	-0.362965042	0.009377956	0.031484699	ST3GAL5	2	85837120	85905199	-	16318	protein_coding	ST3 beta-galactoside alpha-2,3-sialyltransferase 5 [Source:HGNC Symbol;Acc:HGNC:10872]
ENSG00000262814	372.3612949	478.6943019	-0.362901262	0.00108651	0.004967312	MRPL12	17	81703357	81707526	+	1028	protein_coding	mitochondrial ribosomal protein L12 [Source:HGNC Symbol;Acc:HGNC:10378]
ENSG00000134758	357.4696803	460.1012538	-0.362877333	0.001564822	0.006820917	RNF138	18	32091855	32131561	+	3795	protein_coding	ring finger protein 138 [Source:HGNC Symbol;Acc:HGNC:17765]
ENSG00000115233	1467.67949	1888.304567	-0.36279219	1.36E-06	1.33E-05	PSMD14	2	161308038	161411717	+	7698	protein_coding	proteasome 26S subunit, non-ATPase 14 [Source:HGNC Symbol;Acc:HGNC:16889]
ENSG00000123636	324.5769734	417.2193341	-0.362665511	0.001968015	0.008311965	BAZ2B	2	159318979	159616692	-	20370	protein_coding	bromodomain adjacent to zinc finger domain 2B [Source:HGNC Symbol;Acc:HGNC:963]
ENSG00000155096	2383.503258	3066.883021	-0.36264308	3.81E-07	4.21E-06	AZIN1	8	102826357	102893864	-	6426	protein_coding	antizyme inhibitor 1 [Source:HGNC Symbol;Acc:HGNC:16432]
ENSG00000124160	897.9121735	1152.326044	-0.362634803	0.00029983	0.001625765	NCOA5	20	46060985	46089952	-	3220	protein_coding	nuclear receptor coactivator 5 [Source:HGNC Symbol;Acc:HGNC:15909]
ENSG00000165813	233.5899372	300.8607902	-0.362507537	0.005937864	0.021392541	CCDC186	10	114120862	114174220	-	8991	protein_coding	coiled-coil domain containing 186 [Source:HGNC Symbol;Acc:HGNC:24349]
ENSG00000178425	601.5361259	773.880898	-0.362336571	0.000204939	0.001161949	NT5DC1	6	116100849	116249497	+	7309	protein_coding	5'-nucleotidase domain containing 1 [Source:HGNC Symbol;Acc:HGNC:21556]
ENSG00000138279	2832.287708	3642.258013	-0.362268148	8.55E-08	1.08E-06	ANXA7	10	73375101	73414076	-	2862	protein_coding	annexin A7 [Source:HGNC Symbol;Acc:HGNC:545]
ENSG00000065328	571.5180626	734.8030859	-0.36220577	6.05E-05	0.000396675	MCM10	10	13161554	13211104	+	5454	protein_coding	minichromosome maintenance 10 replication initiation factor [Source:HGNC Symbol;Acc:HGNC:18043]
ENSG00000225648	452.3302293	580.082507	-0.362042938	0.001089825	0.004980491	SBDSP1	7	72829425	72836701	+	1239	transcribed_unprocessed_pseudogene	SBDS, ribosome maturation factor pseudogene 1 [Source:HGNC Symbol;Acc:HGNC:21646]
ENSG00000109917	638.5584261	819.7874407	-0.362018005	0.000122753	0.00074306	ZPR1	11	116773799	116788050	-	7069	protein_coding	ZPR1 zinc finger [Source:HGNC Symbol;Acc:HGNC:13051]
ENSG00000115484	5763.98778	7407.970184	-0.361826448	1.77E-08	2.51E-07	CCT4	2	61868089	61888804	-	2830	protein_coding	chaperonin containing TCP1 subunit 4 [Source:HGNC Symbol;Acc:HGNC:1617]
ENSG00000099377	259.7670746	333.8012444	-0.361701353	0.004923752	0.018235726	HSD3B7	16	30985207	30989152	+	2495	protein_coding	hydroxy-delta-5-steroid dehydrogenase, 3 beta- and steroid delta-isomerase 7 [Source:HGNC Symbol;Acc:HGNC:18324]
ENSG00000040199	755.5210358	970.1276677	-0.361422193	1.85E-05	0.000137508	PHLPP2	16	71637835	71724701	-	12493	protein_coding	PH domain and leucine rich repeat protein phosphatase 2 [Source:HGNC Symbol;Acc:HGNC:29149]
ENSG00000134333	26471.29997	34005.9435	-0.361361989	6.12E-12	1.51E-10	LDHA	11	18394388	18408425	+	6210	protein_coding	lactate dehydrogenase A [Source:HGNC Symbol;Acc:HGNC:6535]
ENSG00000182093	362.5629247	467.1643496	-0.361141275	0.003691821	0.014218945	WRB	21	39380244	39428528	+	5558	protein_coding	tryptophan rich basic protein [Source:HGNC Symbol;Acc:HGNC:12790]
ENSG00000168159	4104.092632	5268.862573	-0.361132751	4.37E-07	4.78E-06	RNF187	1	228487061	228495766	+	3285	protein_coding	ring finger protein 187 [Source:HGNC Symbol;Acc:HGNC:27146]
ENSG00000133112	7332.444244	9417.835692	-0.360881868	1.43E-06	1.40E-05	TPT1	13	45333471	45341370	-	7269	protein_coding	tumor protein, translationally-controlled 1 [Source:HGNC Symbol;Acc:HGNC:12022]
ENSG00000198223	467.6700083	600.3013255	-0.360828139	0.000424137	0.002193724	CSF2RA	X	1268800	1310381	+	3830	protein_coding	colony stimulating factor 2 receptor alpha subunit [Source:HGNC Symbol;Acc:HGNC:2435]
ENSG00000162458	1206.735938	1550.93566	-0.360779294	1.43E-06	1.40E-05	FBLIM1	1	15756607	15786594	+	4716	protein_coding	filamin binding LIM protein 1 [Source:HGNC Symbol;Acc:HGNC:24686]
ENSG00000123268	1534.617268	1970.381338	-0.360178685	1.35E-06	1.33E-05	ATF1	12	50763710	50821122	+	2790	protein_coding	activating transcription factor 1 [Source:HGNC Symbol;Acc:HGNC:783]
ENSG00000147251	372.3092084	478.7302206	-0.360064809	0.002511104	0.010271618	DOCK11	X	118495898	118686163	+	6721	protein_coding	dedicator of cytokinesis 11 [Source:HGNC Symbol;Acc:HGNC:23483]
ENSG00000061676	2796.260299	3589.374363	-0.360000043	2.14E-08	3.00E-07	NCKAP1	2	182909115	183038858	-	22520	protein_coding	NCK associated protein 1 [Source:HGNC Symbol;Acc:HGNC:7666]
ENSG00000116898	2240.337599	2874.533478	-0.35989177	1.60E-06	1.55E-05	MRPS15	1	36455718	36464437	-	2916	protein_coding	mitochondrial ribosomal protein S15 [Source:HGNC Symbol;Acc:HGNC:14504]
ENSG00000159216	484.4852865	622.566395	-0.359866431	0.000445907	0.002293958	RUNX1	21	34787801	36004667	-	15574	protein_coding	runt related transcription factor 1 [Source:HGNC Symbol;Acc:HGNC:10471]
ENSG00000080822	634.2138112	815.8124474	-0.35985297	0.000780982	0.003733064	CLDND1	3	98497912	98523066	-	5217	protein_coding	claudin domain containing 1 [Source:HGNC Symbol;Acc:HGNC:1322]
ENSG00000065183	1820.800147	2337.370204	-0.359846095	2.35E-07	2.71E-06	WDR3	1	117929720	117966542	+	10275	protein_coding	WD repeat domain 3 [Source:HGNC Symbol;Acc:HGNC:12755]
ENSG00000181789	4613.823663	5922.145733	-0.359788305	1.35E-10	2.74E-09	COPG1	3	129249606	129277773	+	4425	protein_coding	coatomer protein complex subunit gamma 1 [Source:HGNC Symbol;Acc:HGNC:2236]
ENSG00000132002	4321.992344	5544.639445	-0.35964147	1.26E-09	2.15E-08	DNAJB1	19	14514770	14529770	-	3672	protein_coding	DnaJ heat shock protein family (Hsp40) member B1 [Source:HGNC Symbol;Acc:HGNC:5270]
ENSG00000120697	434.6916057	557.4936695	-0.359599562	0.00214168	0.008942655	ALG5	13	36949775	37000261	-	2194	protein_coding	ALG5, dolichyl-phosphate beta-glucosyltransferase [Source:HGNC Symbol;Acc:HGNC:20266]
ENSG00000197386	1890.877997	2427.283474	-0.359413357	4.71E-06	4.07E-05	HTT	4	3074681	3243959	+	18128	protein_coding	huntingtin [Source:HGNC Symbol;Acc:HGNC:4851]
ENSG00000161533	804.8120976	1031.941208	-0.3593467	1.34E-05	0.000103617	ACOX1	17	75941507	75979363	-	8472	protein_coding	acyl-CoA oxidase 1 [Source:HGNC Symbol;Acc:HGNC:119]
ENSG00000159228	603.7343427	774.4726746	-0.359330892	0.000129076	0.000775625	CBR1	21	36069941	36073166	+	2450	protein_coding	carbonyl reductase 1 [Source:HGNC Symbol;Acc:HGNC:1548]
ENSG00000128692	311.1279582	399.0190391	-0.359257869	0.006672866	0.023609998	EIF2S2P4	2	170751805	170752788	+	984	processed_pseudogene	eukaryotic translation initiation factor 2 subunit 2 beta pseudogene 4 [Source:HGNC Symbol;Acc:HGNC:37626]
ENSG00000137876	2573.385567	3301.890784	-0.359151613	1.47E-07	1.77E-06	RSL24D1	15	55180806	55197067	-	3009	protein_coding	ribosomal L24 domain containing 1 [Source:HGNC Symbol;Acc:HGNC:18479]
ENSG00000100528	1432.993014	1837.650738	-0.359082546	3.69E-06	3.28E-05	CNIH1	14	54423560	54441431	-	5060	protein_coding	cornichon family AMPA receptor auxiliary protein 1 [Source:HGNC Symbol;Acc:HGNC:19431]
ENSG00000198015	1352.427928	1735.722631	-0.358899466	1.72E-06	1.65E-05	MRPL42	12	93467488	93516213	+	16393	protein_coding	mitochondrial ribosomal protein L42 [Source:HGNC Symbol;Acc:HGNC:14493]
ENSG00000196141	328.7347553	421.6021275	-0.358852495	0.002636226	0.010699796	SPATS2L	2	200305881	200482263	+	10437	protein_coding	spermatogenesis associated serine rich 2 like [Source:HGNC Symbol;Acc:HGNC:24574]
ENSG00000245317	332.9892807	427.7290651	-0.35874266	0.002703081	0.010924928	AC008393.1	5	179859013	179861283	+	1454	lincRNA
ENSG00000111641	1341.645513	1719.854934	-0.358672771	1.14E-05	8.98E-05	NOP2	12	6556863	6568691	-	4687	protein_coding	NOP2 nucleolar protein [Source:HGNC Symbol;Acc:HGNC:7867]
ENSG00000136783	263.6084728	338.3495092	-0.358422372	0.005448086	0.019896055	NIPSNAP3A	9	104747688	104760122	+	2585	protein_coding	nipsnap homolog 3A [Source:HGNC Symbol;Acc:HGNC:23619]
ENSG00000107371	490.7790308	629.3926531	-0.358411141	0.000226416	0.001271132	EXOSC3	9	37766978	37801437	-	3023	protein_coding	exosome component 3 [Source:HGNC Symbol;Acc:HGNC:17944]
ENSG00000067533	835.2338479	1070.909459	-0.358274801	0.000142493	0.000845366	RRP15	1	218285287	218337983	+	7883	protein_coding	ribosomal RNA processing 15 homolog [Source:HGNC Symbol;Acc:HGNC:24255]
ENSG00000159140	4042.941116	5182.804347	-0.358264162	3.25E-09	5.18E-08	SON	21	33542618	33577481	+	13172	protein_coding	SON DNA binding protein [Source:HGNC Symbol;Acc:HGNC:11183]
ENSG00000148719	1094.442727	1401.937086	-0.358180449	3.29E-06	2.96E-05	DNAJB12	10	72332830	72355230	-	5649	protein_coding	DnaJ heat shock protein family (Hsp40) member B12 [Source:HGNC Symbol;Acc:HGNC:14891]
ENSG00000137692	1489.277029	1908.500997	-0.358176409	2.70E-05	0.000192158	DCUN1D5	11	103062076	103092215	-	1700	protein_coding	defective in cullin neddylation 1 domain containing 5 [Source:HGNC Symbol;Acc:HGNC:28409]
ENSG00000115946	623.1438287	798.0033126	-0.357992498	0.000147127	0.000868974	PNO1	2	68157844	68176238	+	2674	protein_coding	partner of NOB1 homolog [Source:HGNC Symbol;Acc:HGNC:32790]
ENSG00000110955	19338.01507	24783.49729	-0.357963126	2.03E-09	3.36E-08	ATP5B	12	56638175	56646068	-	2322	protein_coding	ATP synthase, H+ transporting, mitochondrial F1 complex, beta polypeptide [Source:HGNC Symbol;Acc:HGNC:830]
ENSG00000155438	844.0462721	1080.866654	-0.357713654	0.000362054	0.001915058	NIFK	2	121726945	121736923	-	2447	protein_coding	nucleolar protein interacting with the FHA domain of MKI67 [Source:HGNC Symbol;Acc:HGNC:17838]
ENSG00000242485	1520.425727	1946.741898	-0.357422829	2.80E-05	0.00019815	MRPL20	1	1401908	1407313	-	2788	protein_coding	mitochondrial ribosomal protein L20 [Source:HGNC Symbol;Acc:HGNC:14478]
ENSG00000136463	770.6194246	986.6172194	-0.357378387	9.16E-05	0.000572477	TACO1	17	63600872	63608365	+	2315	protein_coding	translational activator of cytochrome c oxidase I [Source:HGNC Symbol;Acc:HGNC:24316]
ENSG00000155561	3374.894762	4324.234665	-0.357366329	6.14E-09	9.43E-08	NUP205	7	135557919	135648757	+	7619	protein_coding	nucleoporin 205 [Source:HGNC Symbol;Acc:HGNC:18658]
ENSG00000141385	1402.796052	1796.141762	-0.356768641	1.05E-06	1.05E-05	AFG3L2	18	12328944	12377314	-	6624	protein_coding	AFG3 like matrix AAA peptidase subunit 2 [Source:HGNC Symbol;Acc:HGNC:315]
ENSG00000109519	1189.645022	1523.049607	-0.356749867	2.69E-06	2.48E-05	GRPEL1	4	7058906	7068197	-	4177	protein_coding	GrpE like 1, mitochondrial [Source:HGNC Symbol;Acc:HGNC:19696]
ENSG00000157227	1230.84631	1575.434599	-0.356726857	5.16E-07	5.55E-06	MMP14	14	22836557	22849027	+	4464	protein_coding	matrix metallopeptidase 14 [Source:HGNC Symbol;Acc:HGNC:7160]
ENSG00000088826	1811.289484	2318.493084	-0.356644486	8.26E-07	8.52E-06	SMOX	20	4120980	4187747	+	2946	protein_coding	spermine oxidase [Source:HGNC Symbol;Acc:HGNC:15862]
ENSG00000162972	216.8718748	277.3117228	-0.35662687	0.008937457	0.030187735	MAIP1	2	199955317	200008540	+	1624	protein_coding	matrix AAA peptidase interacting protein 1 [Source:HGNC Symbol;Acc:HGNC:26198]
ENSG00000095319	3659.632146	4684.740456	-0.35656053	2.79E-07	3.17E-06	NUP188	9	128947699	129007096	+	8041	protein_coding	nucleoporin 188 [Source:HGNC Symbol;Acc:HGNC:17859]
ENSG00000111707	1177.174774	1508.462739	-0.35635546	1.63E-06	1.57E-05	SUDS3	12	118376380	118418031	+	5731	protein_coding	SDS3 homolog, SIN3A corepressor complex component [Source:HGNC Symbol;Acc:HGNC:29545]
ENSG00000167842	556.766188	713.0041387	-0.356301722	0.001014854	0.004681971	MIS12	17	5486285	5490814	+	3157	protein_coding	MIS12, kinetochore complex component [Source:HGNC Symbol;Acc:HGNC:24967]
ENSG00000180574	191.9513569	245.0789465	-0.35615703	0.014908823	0.046092978	AC068775.1	12	10505602	10523135	+	2423	protein_coding	Putative eukaryotic translation initiation factor 2 subunit 3-like protein [Source:UniProtKB/Swiss-Prot;Acc:Q2VIR3]
ENSG00000120438	4628.933849	5925.346186	-0.356131582	6.25E-09	9.57E-08	TCP1	6	159778498	159789749	-	4929	protein_coding	t-complex 1 [Source:HGNC Symbol;Acc:HGNC:11655]
ENSG00000196937	529.1135514	678.3170223	-0.356050172	0.001286515	0.00575003	FAM3C	7	121348851	121396364	-	3422	protein_coding	family with sequence similarity 3 member C [Source:HGNC Symbol;Acc:HGNC:18664]
ENSG00000196504	1991.280402	2548.51496	-0.35577293	8.10E-08	1.03E-06	PRPF40A	2	152651593	152717997	-	9536	protein_coding	pre-mRNA processing factor 40 homolog A [Source:HGNC Symbol;Acc:HGNC:16463]
ENSG00000011007	1476.580082	1888.53094	-0.355592552	8.14E-07	8.41E-06	ELOA	1	23743155	23762059	+	5391	protein_coding	elongin A [Source:HGNC Symbol;Acc:HGNC:11620]
ENSG00000137824	1477.498187	1890.653594	-0.3555589	2.96E-07	3.34E-06	RMDN3	15	40735884	40755851	-	5114	protein_coding	regulator of microtubule dynamics 3 [Source:HGNC Symbol;Acc:HGNC:25550]
ENSG00000187790	202.5207803	259.7208605	-0.355329824	0.012983228	0.041103637	FANCM	14	45135940	45200890	+	8468	protein_coding	Fanconi anemia complementation group M [Source:HGNC Symbol;Acc:HGNC:23168]
ENSG00000173638	550.9516958	704.5430244	-0.355327594	0.000331925	0.001773073	SLC19A1	21	45493572	45544411	-	9998	protein_coding	solute carrier family 19 member 1 [Source:HGNC Symbol;Acc:HGNC:10937]
ENSG00000105618	776.5506584	991.8676255	-0.355047453	7.22E-05	0.000465027	PRPF31	19	54115410	54131719	+	2673	protein_coding	pre-mRNA processing factor 31 [Source:HGNC Symbol;Acc:HGNC:15446]
ENSG00000058729	379.6007826	486.2119463	-0.354594619	0.00138633	0.006138955	RIOK2	5	97160867	97183260	-	5502	protein_coding	RIO kinase 2 [Source:HGNC Symbol;Acc:HGNC:18999]
ENSG00000100220	1600.021911	2045.454247	-0.354278455	9.97E-07	1.01E-05	RTCB	22	32387582	32412255	-	2948	protein_coding	RNA 2',3'-cyclic phosphate and 5'-OH ligase [Source:HGNC Symbol;Acc:HGNC:26935]
ENSG00000115827	253.8231435	325.0831792	-0.354267858	0.010987921	0.035905657	DCAF17	2	171434217	171485052	+	7657	protein_coding	DDB1 and CUL4 associated factor 17 [Source:HGNC Symbol;Acc:HGNC:25784]
ENSG00000105185	1251.436529	1598.633171	-0.35406111	6.15E-05	0.000402062	PDCD5	19	32581068	32587452	+	2253	protein_coding	programmed cell death 5 [Source:HGNC Symbol;Acc:HGNC:8764]
ENSG00000053900	359.3614925	458.9519968	-0.353882205	0.008404186	0.028610349	ANAPC4	4	25377213	25418498	+	7494	protein_coding	anaphase promoting complex subunit 4 [Source:HGNC Symbol;Acc:HGNC:19990]
ENSG00000117592	7176.125417	9168.545948	-0.35344313	1.03E-07	1.28E-06	PRDX6	1	173477266	173488807	+	2367	protein_coding	peroxiredoxin 6 [Source:HGNC Symbol;Acc:HGNC:16753]
ENSG00000125485	779.9026785	995.3263347	-0.352913679	8.78E-05	0.000553347	DDX31	9	132592997	132670401	-	5546	protein_coding	DEAD-box helicase 31 [Source:HGNC Symbol;Acc:HGNC:16715]
ENSG00000168003	12126.97796	15485.684	-0.352863116	2.17E-07	2.52E-06	SLC3A2	11	62856102	62888875	+	5178	protein_coding	solute carrier family 3 member 2 [Source:HGNC Symbol;Acc:HGNC:11026]
ENSG00000174238	1306.147058	1666.712954	-0.352862126	4.24E-05	0.000287962	PITPNA	17	1517718	1562816	-	4784	protein_coding	phosphatidylinositol transfer protein alpha [Source:HGNC Symbol;Acc:HGNC:9001]
ENSG00000135624	7239.123738	9242.667134	-0.352735355	1.69E-07	2.01E-06	CCT7	2	73233420	73253021	+	3591	protein_coding	chaperonin containing TCP1 subunit 7 [Source:HGNC Symbol;Acc:HGNC:1622]
ENSG00000164307	452.226236	577.9564249	-0.352628549	0.000632206	0.003100881	ERAP1	5	96760810	96808100	-	7945	protein_coding	endoplasmic reticulum aminopeptidase 1 [Source:HGNC Symbol;Acc:HGNC:18173]
ENSG00000156232	306.7983727	391.5108897	-0.352536159	0.005462361	0.019927117	WHAMM	15	82809628	82836108	+	5123	protein_coding	WAS protein homolog associated with actin, golgi membranes and microtubules [Source:HGNC Symbol;Acc:HGNC:30493]
ENSG00000139372	1156.19434	1477.243191	-0.352382626	3.85E-06	3.40E-05	TDG	12	103965804	103988874	+	4903	protein_coding	thymine DNA glycosylase [Source:HGNC Symbol;Acc:HGNC:11700]
ENSG00000149809	313.8746745	400.5632344	-0.352347055	0.005034736	0.018586978	TM7SF2	11	65111845	65116384	+	3408	protein_coding	transmembrane 7 superfamily member 2 [Source:HGNC Symbol;Acc:HGNC:11863]
ENSG00000170035	494.2009718	629.6609807	-0.352254987	0.000369404	0.001946783	UBE2E3	2	180967248	181076585	+	2973	protein_coding	ubiquitin conjugating enzyme E2 E3 [Source:HGNC Symbol;Acc:HGNC:12479]
ENSG00000196455	828.8265232	1058.788928	-0.351924717	1.83E-05	0.000136127	PIK3R4	3	130678935	130746829	-	5376	protein_coding	phosphoinositide-3-kinase regulatory subunit 4 [Source:HGNC Symbol;Acc:HGNC:8982]
ENSG00000174405	523.9347909	669.4801896	-0.35188973	0.000248806	0.001376242	LIG4	13	108207439	108218368	-	4387	protein_coding	DNA ligase 4 [Source:HGNC Symbol;Acc:HGNC:6601]
ENSG00000092531	1022.854387	1306.327494	-0.351858973	3.12E-06	2.82E-05	SNAP23	15	42491233	42545356	+	5900	protein_coding	synaptosome associated protein 23 [Source:HGNC Symbol;Acc:HGNC:11131]
ENSG00000204267	511.6709424	654.4959268	-0.351772904	0.000656418	0.003209611	TAP2	6	32821833	32838780	-	6390	protein_coding	transporter 2, ATP binding cassette subfamily B member [Source:HGNC Symbol;Acc:HGNC:44]
ENSG00000198589	946.0427369	1207.513761	-0.351215976	5.62E-05	0.00037189	LRBA	4	150264531	151015727	-	14929	protein_coding	LPS responsive beige-like anchor protein [Source:HGNC Symbol;Acc:HGNC:1742]
ENSG00000122786	3190.759571	4068.540915	-0.351062082	5.26E-08	6.87E-07	CALD1	7	134744252	134970728	+	9843	protein_coding	caldesmon 1 [Source:HGNC Symbol;Acc:HGNC:1441]
ENSG00000138764	391.1423349	499.9042486	-0.350882689	0.0016033	0.006965785	CCNG2	4	77157151	77433388	+	7471	protein_coding	cyclin G2 [Source:HGNC Symbol;Acc:HGNC:1593]
ENSG00000115935	369.5256349	471.0543097	-0.350806066	0.001686445	0.007264881	WIPF1	2	174559572	174682916	-	9121	protein_coding	WAS/WASL interacting protein family member 1 [Source:HGNC Symbol;Acc:HGNC:12736]
ENSG00000160781	193.8157149	246.8782274	-0.350795329	0.01484735	0.045919365	PAQR6	1	156243321	156248117	-	2439	protein_coding	progestin and adipoQ receptor family member 6 [Source:HGNC Symbol;Acc:HGNC:30132]
ENSG00000173473	3328.229797	4242.501515	-0.350025139	4.82E-07	5.22E-06	SMARCC1	3	47585272	47782106	-	7645	protein_coding	SWI/SNF related, matrix associated, actin dependent regulator of chromatin subfamily c member 1 [Source:HGNC Symbol;Acc:HGNC:11104]
ENSG00000221867	1475.447731	1880.517292	-0.349910181	1.64E-07	1.95E-06	MAGEA3	X	152698752	152702347	+	1788	protein_coding	MAGE family member A3 [Source:HGNC Symbol;Acc:HGNC:6801]
ENSG00000128626	835.4799356	1064.290779	-0.34989022	0.000327435	0.001754961	MRPS12	19	38930548	38933162	+	2144	protein_coding	mitochondrial ribosomal protein S12 [Source:HGNC Symbol;Acc:HGNC:10380]
ENSG00000099901	2651.747197	3378.050834	-0.349688814	6.82E-06	5.61E-05	RANBP1	22	20115938	20127357	+	4622	protein_coding	RAN binding protein 1 [Source:HGNC Symbol;Acc:HGNC:9847]
ENSG00000196247	229.2559795	292.2245737	-0.349674575	0.010398078	0.034348662	ZNF107	7	64666083	64711582	+	7162	protein_coding	zinc finger protein 107 [Source:HGNC Symbol;Acc:HGNC:12887]
ENSG00000101457	1138.99475	1450.855571	-0.349648348	1.62E-06	1.56E-05	DNTTIP1	20	45791937	45811427	+	1883	protein_coding	deoxynucleotidyltransferase terminal interacting protein 1 [Source:HGNC Symbol;Acc:HGNC:16160]
ENSG00000105447	1242.879338	1582.205824	-0.349595618	2.80E-05	0.000198404	GRWD1	19	48445773	48457022	+	5763	protein_coding	glutamate rich WD repeat containing 1 [Source:HGNC Symbol;Acc:HGNC:21270]
ENSG00000086712	1126.586603	1434.783936	-0.349586826	5.22E-05	0.000347033	TXLNG	X	16786427	16844519	+	4460	protein_coding	taxilin gamma [Source:HGNC Symbol;Acc:HGNC:18578]
ENSG00000119929	405.4338979	517.4402011	-0.349481925	0.001706242	0.007346496	CUTC	10	99702558	99756134	+	1806	protein_coding	cutC copper transporter [Source:HGNC Symbol;Acc:HGNC:24271]
ENSG00000134278	718.2203132	914.2007392	-0.349472317	0.000160782	0.000939031	SPIRE1	18	12446512	12658134	-	6532	protein_coding	spire type actin nucleation factor 1 [Source:HGNC Symbol;Acc:HGNC:30622]
ENSG00000197345	895.7280357	1141.288515	-0.349370356	0.000330915	0.00176877	MRPL21	11	68891276	68903835	-	2825	protein_coding	mitochondrial ribosomal protein L21 [Source:HGNC Symbol;Acc:HGNC:14479]
ENSG00000111911	650.3284361	829.9411415	-0.349312905	0.000134512	0.000803813	HINT3	6	125956781	125980244	+	3314	protein_coding	histidine triad nucleotide binding protein 3 [Source:HGNC Symbol;Acc:HGNC:18468]
ENSG00000176142	1158.520325	1478.128884	-0.349260179	3.89E-05	0.000267051	TMEM39A	3	119429500	119468830	-	5333	protein_coding	transmembrane protein 39A [Source:HGNC Symbol;Acc:HGNC:25600]
ENSG00000111845	612.5799084	779.6870561	-0.348953015	0.000728988	0.003518621	PAK1IP1	6	10694695	10709782	+	1800	protein_coding	PAK1 interacting protein 1 [Source:HGNC Symbol;Acc:HGNC:20882]
ENSG00000067334	2058.687719	2622.277218	-0.34888309	9.42E-07	9.59E-06	DNTTIP2	1	93866283	93879918	-	7519	protein_coding	deoxynucleotidyltransferase terminal interacting protein 2 [Source:HGNC Symbol;Acc:HGNC:24013]
ENSG00000076242	737.1875591	937.5093433	-0.348828006	0.000233191	0.001302885	MLH1	3	36993332	37050918	+	3532	protein_coding	mutL homolog 1 [Source:HGNC Symbol;Acc:HGNC:7127]
ENSG00000075089	645.1772011	822.1730837	-0.348785805	0.000137705	0.000819212	ACTR6	12	100199122	100241865	+	3813	protein_coding	ARP6 actin related protein 6 homolog [Source:HGNC Symbol;Acc:HGNC:24025]
ENSG00000085719	1111.631573	1416.831279	-0.348767971	3.72E-06	3.30E-05	CPNE3	8	86514427	86561498	+	6745	protein_coding	copine 3 [Source:HGNC Symbol;Acc:HGNC:2316]
ENSG00000135655	1160.606302	1477.998088	-0.348668115	1.96E-06	1.86E-05	USP15	12	62260338	62417431	+	19418	protein_coding	ubiquitin specific peptidase 15 [Source:HGNC Symbol;Acc:HGNC:12613]
ENSG00000082212	870.1778745	1107.195088	-0.34853256	1.32E-05	0.000102386	ME2	18	50878734	50954257	+	16243	protein_coding	malic enzyme 2 [Source:HGNC Symbol;Acc:HGNC:6984]
ENSG00000175354	479.8592135	611.394597	-0.348424557	0.000837906	0.00396492	PTPN2	18	12785478	12929643	-	6921	protein_coding	protein tyrosine phosphatase, non-receptor type 2 [Source:HGNC Symbol;Acc:HGNC:9650]
ENSG00000165895	868.7958042	1105.721501	-0.348351444	4.16E-05	0.000283275	ARHGAP42	11	100687653	100991937	+	6944	protein_coding	Rho GTPase activating protein 42 [Source:HGNC Symbol;Acc:HGNC:26545]
ENSG00000183978	1056.089621	1343.838267	-0.348339427	1.11E-05	8.70E-05	COA3	17	42795147	42798704	-	1922	protein_coding	cytochrome c oxidase assembly factor 3 [Source:HGNC Symbol;Acc:HGNC:24990]
ENSG00000113597	378.8385517	482.5612971	-0.34823409	0.002018391	0.008501859	TRAPPC13	5	65624716	65666233	+	7049	protein_coding	trafficking protein particle complex 13 [Source:HGNC Symbol;Acc:HGNC:25828]
ENSG00000114993	476.2323737	605.1938052	-0.348207934	0.000467246	0.00238526	RTKN	2	74425836	74442422	-	5190	protein_coding	rhotekin [Source:HGNC Symbol;Acc:HGNC:10466]
ENSG00000163818	349.7447189	445.1253638	-0.348156246	0.002590563	0.010534265	LZTFL1	3	45823316	45916042	-	7201	protein_coding	leucine zipper transcription factor like 1 [Source:HGNC Symbol;Acc:HGNC:6741]
ENSG00000152240	415.3133035	528.2675873	-0.348072212	0.000892535	0.004186333	HAUS1	18	46104332	46128333	+	2165	protein_coding	HAUS augmin like complex subunit 1 [Source:HGNC Symbol;Acc:HGNC:25174]
ENSG00000172725	3106.014594	3950.479305	-0.347644291	1.53E-08	2.21E-07	CORO1B	11	67435510	67443821	-	5327	protein_coding	coronin 1B [Source:HGNC Symbol;Acc:HGNC:2253]
ENSG00000109171	872.2151094	1110.58771	-0.347618645	1.48E-05	0.000112741	SLAIN2	4	48341322	48426212	+	6524	protein_coding	SLAIN motif family member 2 [Source:HGNC Symbol;Acc:HGNC:29282]
ENSG00000100395	544.7334794	691.9855101	-0.347537938	0.000841643	0.00398115	L3MBTL2	22	41205205	41231271	+	6451	protein_coding	L3MBTL2, polycomb repressive complex 1 subunit [Source:HGNC Symbol;Acc:HGNC:18594]
ENSG00000170619	508.0774655	645.7448401	-0.347494456	0.000612478	0.003017832	COMMD5	8	144841042	144853736	-	2917	protein_coding	COMM domain containing 5 [Source:HGNC Symbol;Acc:HGNC:17902]
ENSG00000111300	1154.998522	1468.835681	-0.347298908	2.10E-05	0.000153084	NAA25	12	112026689	112109022	-	10128	protein_coding	N(alpha)-acetyltransferase 25, NatB auxiliary subunit [Source:HGNC Symbol;Acc:HGNC:25783]
ENSG00000023572	542.5008976	690.3517461	-0.347281772	0.000364889	0.001926538	GLRX2	1	193096468	193106114	-	1299	protein_coding	glutaredoxin 2 [Source:HGNC Symbol;Acc:HGNC:16065]
ENSG00000162909	6187.422673	7869.425623	-0.347187728	1.40E-10	2.83E-09	CAPN2	1	223701593	223776018	+	8792	protein_coding	calpain 2 [Source:HGNC Symbol;Acc:HGNC:1479]
ENSG00000128050	6029.982041	7670.623461	-0.347157961	3.19E-07	3.57E-06	PAICS	4	56435741	56464579	+	7517	protein_coding	phosphoribosylaminoimidazole carboxylase and phosphoribosylaminoimidazolesuccinocarboxamide synthase [Source:HGNC Symbol;Acc:HGNC:8587]
ENSG00000170325	372.7338445	473.9056493	-0.34693011	0.00770879	0.026599562	PRDM10	11	129899706	130002835	-	6626	protein_coding	PR/SET domain 10 [Source:HGNC Symbol;Acc:HGNC:13995]
ENSG00000050130	539.0207706	685.3511617	-0.346899878	0.000816844	0.003879785	JKAMP	14	59484443	59505410	+	4350	protein_coding	JNK1/MAPK8-associated membrane protein [Source:HGNC Symbol;Acc:HGNC:20184]
ENSG00000095139	3635.370939	4625.690127	-0.346843638	7.74E-07	8.01E-06	ARCN1	11	118572390	118603033	+	4177	protein_coding	archain 1 [Source:HGNC Symbol;Acc:HGNC:649]
ENSG00000113643	4141.914616	5268.525244	-0.346802986	2.93E-07	3.31E-06	RARS	5	168486445	168519299	+	3421	protein_coding	arginyl-tRNA synthetase [Source:HGNC Symbol;Acc:HGNC:9870]
ENSG00000108439	362.5479057	460.2243153	-0.346687874	0.003549106	0.013761354	PNPO	17	47941506	47949308	+	5226	protein_coding	pyridoxamine 5'-phosphate oxidase [Source:HGNC Symbol;Acc:HGNC:30260]
ENSG00000100380	4369.228371	5557.387943	-0.346402759	2.12E-08	2.98E-07	ST13	22	40824535	40857022	-	4147	protein_coding	ST13, Hsp70 interacting protein [Source:HGNC Symbol;Acc:HGNC:11343]
ENSG00000166913	6444.934396	8190.736497	-0.345949263	2.79E-06	2.55E-05	YWHAB	20	44885676	44908532	+	7933	protein_coding	tyrosine 3-monooxygenase/tryptophan 5-monooxygenase activation protein beta [Source:HGNC Symbol;Acc:HGNC:12849]
ENSG00000173706	1127.850617	1433.696368	-0.345879832	0.000443252	0.002283239	HEG1	3	124965710	125055958	-	9925	protein_coding	heart development protein with EGF like domains 1 [Source:HGNC Symbol;Acc:HGNC:29227]
ENSG00000126067	3304.078888	4198.42192	-0.345751621	1.14E-07	1.41E-06	PSMB2	1	35599544	35641844	-	4843	protein_coding	proteasome subunit beta 2 [Source:HGNC Symbol;Acc:HGNC:9539]
ENSG00000115806	2421.665513	3077.273726	-0.345489569	1.34E-06	1.32E-05	GORASP2	2	170928464	170967129	+	5340	protein_coding	golgi reassembly stacking protein 2 [Source:HGNC Symbol;Acc:HGNC:17500]
ENSG00000169902	423.8870805	538.9055818	-0.345408581	0.00091698	0.004287018	TPST1	7	66205199	66420543	+	2871	protein_coding	tyrosylprotein sulfotransferase 1 [Source:HGNC Symbol;Acc:HGNC:12020]
ENSG00000001167	661.1340143	839.6555067	-0.345384098	0.000128683	0.0007738	NFYA	6	41072945	41099976	+	3811	protein_coding	nuclear transcription factor Y subunit alpha [Source:HGNC Symbol;Acc:HGNC:7804]
ENSG00000125351	776.5678612	986.8615355	-0.345371913	4.58E-05	0.000308559	UPF3B	X	119805311	119852998	-	3081	protein_coding	UPF3B, regulator of nonsense mediated mRNA decay [Source:HGNC Symbol;Acc:HGNC:20439]
ENSG00000153113	4898.382043	6223.634611	-0.345070248	4.75E-09	7.41E-08	CAST	5	96525267	96779595	+	12448	protein_coding	calpastatin [Source:HGNC Symbol;Acc:HGNC:1515]
ENSG00000082781	3031.055787	3846.528337	-0.344502999	7.92E-08	1.01E-06	ITGB5	3	124761948	124901418	-	6447	protein_coding	integrin subunit beta 5 [Source:HGNC Symbol;Acc:HGNC:6160]
ENSG00000066455	759.7607421	964.5061844	-0.34405783	3.16E-05	0.000221125	GOLGA5	14	92794231	92839963	+	3295	protein_coding	golgin A5 [Source:HGNC Symbol;Acc:HGNC:4428]
ENSG00000184432	7584.161393	9626.875545	-0.343699784	4.99E-10	9.11E-09	COPB2	3	139355600	139389732	-	8177	protein_coding	coatomer protein complex subunit beta 2 [Source:HGNC Symbol;Acc:HGNC:2232]
ENSG00000079999	701.7801898	888.9638323	-0.343692969	0.00022119	0.001245504	KEAP1	19	10486120	10503741	-	3761	protein_coding	kelch like ECH associated protein 1 [Source:HGNC Symbol;Acc:HGNC:23177]
ENSG00000122140	1223.889602	1552.043645	-0.343682879	3.71E-06	3.29E-05	MRPS2	9	135499984	135504673	+	2464	protein_coding	mitochondrial ribosomal protein S2 [Source:HGNC Symbol;Acc:HGNC:14495]
ENSG00000179889	4461.346756	5663.299643	-0.343631645	1.15E-08	1.70E-07	PDXDC1	16	14974591	15139339	+	9410	protein_coding	pyridoxal dependent decarboxylase domain containing 1 [Source:HGNC Symbol;Acc:HGNC:28995]
ENSG00000137842	346.5218032	439.8061386	-0.343323907	0.002865909	0.011478257	TMEM62	15	43123279	43185146	+	4810	protein_coding	transmembrane protein 62 [Source:HGNC Symbol;Acc:HGNC:26269]
ENSG00000140391	525.2340012	666.9051256	-0.34311963	0.000867843	0.004090517	TSPAN3	15	77041404	77083984	-	8506	protein_coding	tetraspanin 3 [Source:HGNC Symbol;Acc:HGNC:17752]
ENSG00000125746	1763.144287	2237.822131	-0.343118468	1.11E-06	1.10E-05	EML2	19	45606994	45645629	-	8224	protein_coding	echinoderm microtubule associated protein like 2 [Source:HGNC Symbol;Acc:HGNC:18035]
ENSG00000089022	622.0848268	788.9148677	-0.343039729	0.000371337	0.001955776	MAPKAPK5	12	111841978	111902238	+	14006	protein_coding	mitogen-activated protein kinase-activated protein kinase 5 [Source:HGNC Symbol;Acc:HGNC:6889]
ENSG00000173210	334.2676966	424.2431289	-0.34248906	0.002434135	0.009999407	ABLIM3	5	149141483	149260542	+	7225	protein_coding	actin binding LIM protein family member 3 [Source:HGNC Symbol;Acc:HGNC:29132]
ENSG00000131626	1523.916197	1931.95813	-0.342441392	3.41E-06	3.06E-05	PPFIA1	11	70270700	70384403	+	10467	protein_coding	PTPRF interacting protein alpha 1 [Source:HGNC Symbol;Acc:HGNC:9245]
ENSG00000081721	532.2553448	672.9056959	-0.34215911	0.002193439	0.009135218	DUSP12	1	161749758	161757238	+	1762	protein_coding	dual specificity phosphatase 12 [Source:HGNC Symbol;Acc:HGNC:3067]
ENSG00000078403	626.0421598	793.7230116	-0.3419439	0.000150808	0.000888222	MLLT10	10	21524675	21743630	+	6945	protein_coding	MLLT10, histone lysine methyltransferase DOT1L cofactor [Source:HGNC Symbol;Acc:HGNC:16063]
ENSG00000144909	677.6901855	858.6482848	-0.341503049	0.000429817	0.00222044	OSBPL11	3	125528858	125595090	-	4191	protein_coding	oxysterol binding protein like 11 [Source:HGNC Symbol;Acc:HGNC:16397]
ENSG00000166225	615.4299863	780.6305559	-0.341501063	0.000131493	0.000787682	FRS2	12	69470349	69579789	+	7242	protein_coding	fibroblast growth factor receptor substrate 2 [Source:HGNC Symbol;Acc:HGNC:16971]
ENSG00000089057	462.2043938	585.4692912	-0.34136088	0.001799599	0.007679534	SLC23A2	20	4852356	5010293	-	7515	protein_coding	solute carrier family 23 member 2 [Source:HGNC Symbol;Acc:HGNC:10973]
ENSG00000182831	1291.520049	1635.494226	-0.341336456	1.70E-06	1.63E-05	C16orf72	16	9091648	9121640	+	15875	protein_coding	chromosome 16 open reading frame 72 [Source:HGNC Symbol;Acc:HGNC:30103]
ENSG00000073712	1634.740639	2072.280109	-0.341277857	2.13E-06	2.00E-05	FERMT2	14	52857268	52952435	-	8510	protein_coding	fermitin family member 2 [Source:HGNC Symbol;Acc:HGNC:15767]
ENSG00000152795	3439.73378	4354.763234	-0.340934652	1.41E-05	0.000107983	HNRNPDL	4	82422564	82430408	-	5476	protein_coding	heterogeneous nuclear ribonucleoprotein D like [Source:HGNC Symbol;Acc:HGNC:5037]
ENSG00000213965	392.7566138	496.6691651	-0.340705856	0.00219372	0.009135218	NUDT19	19	32691961	32713796	+	2967	protein_coding	nudix hydrolase 19 [Source:HGNC Symbol;Acc:HGNC:32036]
ENSG00000150753	10639.99329	13473.00079	-0.340656318	2.55E-07	2.92E-06	CCT5	5	10249921	10266412	+	5839	protein_coding	chaperonin containing TCP1 subunit 5 [Source:HGNC Symbol;Acc:HGNC:1618]
ENSG00000129255	611.1055909	773.5683545	-0.340201612	0.001431192	0.006314941	MPDU1	17	7583529	7592789	+	3270	protein_coding	mannose-P-dolichol utilization defect 1 [Source:HGNC Symbol;Acc:HGNC:7207]
ENSG00000138018	1110.344422	1407.34016	-0.340192796	0.000130035	0.000780029	SELENOI	2	26308547	26395891	+	8552	protein_coding	selenoprotein I [Source:HGNC Symbol;Acc:HGNC:29361]
ENSG00000198856	2352.575336	2980.235522	-0.340111038	1.66E-05	0.000124816	OSTC	4	108650584	108667820	+	1617	protein_coding	oligosaccharyltransferase complex non-catalytic subunit [Source:HGNC Symbol;Acc:HGNC:24448]
ENSG00000168040	404.6997065	511.631237	-0.34010045	0.002130235	0.008909945	FADD	11	70203163	70207390	+	1841	protein_coding	Fas associated via death domain [Source:HGNC Symbol;Acc:HGNC:3573]
ENSG00000185222	1699.545297	2153.097637	-0.340093477	2.95E-06	2.69E-05	TCEAL9	X	103356452	103358451	+	1071	protein_coding	transcription elongation factor A like 9 [Source:HGNC Symbol;Acc:HGNC:30084]
ENSG00000133773	513.8583948	649.5589432	-0.340024045	0.000604186	0.002982929	CCDC59	12	82223681	82358805	-	3784	protein_coding	coiled-coil domain containing 59 [Source:HGNC Symbol;Acc:HGNC:25005]
ENSG00000196155	1002.17153	1266.143199	-0.339968571	0.000106493	0.000654497	PLEKHG4	16	67277510	67289499	+	7328	protein_coding	pleckstrin homology and RhoGEF domain containing G4 [Source:HGNC Symbol;Acc:HGNC:24501]
ENSG00000164941	905.3226627	1145.322318	-0.339590926	1.05E-05	8.34E-05	INTS8	8	94813311	94881746	+	7866	protein_coding	integrator complex subunit 8 [Source:HGNC Symbol;Acc:HGNC:26048]
ENSG00000168288	1533.770878	1941.577147	-0.339558597	1.87E-05	0.000138675	MMADHC	2	149569634	149587816	-	2191	protein_coding	methylmalonic aciduria and homocystinuria, cblD type [Source:HGNC Symbol;Acc:HGNC:25221]
ENSG00000112335	2012.449785	2547.722962	-0.339530844	2.52E-07	2.89E-06	SNX3	6	108211222	108261260	-	1842	protein_coding	sorting nexin 3 [Source:HGNC Symbol;Acc:HGNC:11174]
ENSG00000168090	3230.611079	4085.340629	-0.339354858	2.50E-07	2.87E-06	COPS6	7	100088954	100092200	+	2807	protein_coding	COP9 signalosome subunit 6 [Source:HGNC Symbol;Acc:HGNC:21749]
ENSG00000269893	426.4847826	539.4059545	-0.339103478	0.002881563	0.011532929	SNHG8	4	118278709	118279823	+	923	lincRNA	small nucleolar RNA host gene 8 [Source:HGNC Symbol;Acc:HGNC:33098]
ENSG00000114030	975.0166017	1232.710122	-0.338935992	2.31E-05	0.000166888	KPNA1	3	122421949	122514945	-	8451	protein_coding	karyopherin subunit alpha 1 [Source:HGNC Symbol;Acc:HGNC:6394]
ENSG00000066044	2114.786799	2674.144013	-0.338898784	7.21E-06	5.90E-05	ELAVL1	19	7958579	8005659	-	6956	protein_coding	ELAV like RNA binding protein 1 [Source:HGNC Symbol;Acc:HGNC:3312]
ENSG00000111846	510.8838421	646.9489768	-0.338704074	0.000475284	0.002422712	GCNT2	6	10492223	10629368	+	9072	protein_coding	glucosaminyl (N-acetyl) transferase 2, I-branching enzyme (I blood group) [Source:HGNC Symbol;Acc:HGNC:4204]
ENSG00000186854	895.3052796	1132.100764	-0.338639784	2.56E-05	0.000182828	TRABD2A	2	84821650	84907008	-	8771	protein_coding	TraB domain containing 2A [Source:HGNC Symbol;Acc:HGNC:27013]
ENSG00000130810	253.5515763	320.7505622	-0.338632473	0.007915279	0.027187124	PPAN	19	10106289	10111634	+	2583	protein_coding	peter pan homolog (Drosophila) [Source:HGNC Symbol;Acc:HGNC:9227]
ENSG00000205765	1817.23381	2299.643116	-0.338457009	2.89E-06	2.64E-05	C5orf51	5	41904188	41921636	+	5572	protein_coding	chromosome 5 open reading frame 51 [Source:HGNC Symbol;Acc:HGNC:27750]
ENSG00000126777	3605.450701	4558.047438	-0.338136558	7.07E-06	5.80E-05	KTN1	14	55559072	55701526	+	17575	protein_coding	kinectin 1 [Source:HGNC Symbol;Acc:HGNC:6467]
ENSG00000147383	1041.529923	1316.545325	-0.338022954	1.55E-05	0.000117252	NSDHL	X	152830967	152869729	+	1996	protein_coding	NAD(P) dependent steroid dehydrogenase-like [Source:HGNC Symbol;Acc:HGNC:13398]
ENSG00000108506	244.0396388	308.8575718	-0.338008911	0.009727578	0.032450314	INTS2	17	61865367	61928016	-	7138	protein_coding	integrator complex subunit 2 [Source:HGNC Symbol;Acc:HGNC:29241]
ENSG00000173163	260.5643845	329.0818203	-0.337920142	0.008156894	0.027885277	COMMD1	2	61888724	62147247	+	2392	protein_coding	copper metabolism domain containing 1 [Source:HGNC Symbol;Acc:HGNC:23024]
ENSG00000169242	4063.86766	5135.121943	-0.337532365	0.000133775	0.000799688	EFNA1	1	155127460	155134857	+	2539	protein_coding	ephrin A1 [Source:HGNC Symbol;Acc:HGNC:3221]
ENSG00000254986	1137.582838	1435.758971	-0.337440594	3.89E-05	0.000267119	DPP3	11	66480013	66509657	+	3977	protein_coding	dipeptidyl peptidase 3 [Source:HGNC Symbol;Acc:HGNC:3008]
ENSG00000168259	1021.252789	1291.013425	-0.337366649	5.16E-05	0.00034336	DNAJC7	17	41976433	42021376	-	9373	protein_coding	DnaJ heat shock protein family (Hsp40) member C7 [Source:HGNC Symbol;Acc:HGNC:12392]
ENSG00000169756	1440.519484	1820.619056	-0.33662881	2.12E-06	1.99E-05	LIMS1	2	108534355	108687246	+	7771	protein_coding	LIM zinc finger domain containing 1 [Source:HGNC Symbol;Acc:HGNC:6616]
ENSG00000123200	1219.559096	1541.417709	-0.336601742	1.67E-05	0.000125689	ZC3H13	13	45954465	46052759	-	10265	protein_coding	zinc finger CCCH-type containing 13 [Source:HGNC Symbol;Acc:HGNC:20368]
ENSG00000162704	6627.713571	8370.278771	-0.336581987	4.61E-09	7.20E-08	ARPC5	1	183620846	183635757	-	10624	protein_coding	actin related protein 2/3 complex subunit 5 [Source:HGNC Symbol;Acc:HGNC:708]
ENSG00000124249	813.4268578	1027.069781	-0.336504538	8.01E-05	0.000510587	KCNK15	20	44745780	44752313	+	2599	protein_coding	potassium two pore domain channel subfamily K member 15 [Source:HGNC Symbol;Acc:HGNC:13814]
ENSG00000134684	2904.958696	3669.89796	-0.336493659	2.92E-08	3.99E-07	YARS	1	32775237	32818153	-	8212	protein_coding	tyrosyl-tRNA synthetase [Source:HGNC Symbol;Acc:HGNC:12840]
ENSG00000165660	377.8615206	477.9889296	-0.336394551	0.002096384	0.00878538	ABRAXAS2	10	124801785	124836670	+	2992	protein_coding	abraxas 2, BRISC complex subunit [Source:HGNC Symbol;Acc:HGNC:28975]
ENSG00000148925	361.5678639	456.6019543	-0.336368539	0.002960542	0.011778061	BTBD10	11	13388001	13463297	-	3495	protein_coding	BTB domain containing 10 [Source:HGNC Symbol;Acc:HGNC:21445]
ENSG00000116977	469.6163992	593.5533669	-0.33634327	0.001227033	0.005529973	LGALS8	1	236518000	236552981	+	9710	protein_coding	galectin 8 [Source:HGNC Symbol;Acc:HGNC:6569]
ENSG00000100216	887.0102019	1118.639369	-0.336282725	0.001006665	0.004649346	TOMM22	22	38681948	38685421	+	2191	protein_coding	translocase of outer mitochondrial membrane 22 [Source:HGNC Symbol;Acc:HGNC:18002]
ENSG00000136603	1474.866465	1862.914324	-0.336213421	2.04E-05	0.000149705	SKIL	3	170357678	170396835	+	7782	protein_coding	SKI like proto-oncogene [Source:HGNC Symbol;Acc:HGNC:10897]
ENSG00000143748	816.4900244	1031.076583	-0.336110879	8.98E-05	0.000562686	NVL	1	224227334	224330387	-	4813	protein_coding	nuclear VCP-like [Source:HGNC Symbol;Acc:HGNC:8070]
ENSG00000213699	777.1504637	979.2454027	-0.336087568	0.00035136	0.001864861	SLC35F6	2	26764284	26781231	+	3902	protein_coding	solute carrier family 35 member F6 [Source:HGNC Symbol;Acc:HGNC:26055]
ENSG00000164024	1032.730498	1303.847216	-0.33569519	4.55E-05	0.000306426	METAP1	4	98995620	99062813	+	4117	protein_coding	methionyl aminopeptidase 1 [Source:HGNC Symbol;Acc:HGNC:15789]
ENSG00000171552	2436.132234	3073.711023	-0.335643705	4.26E-06	3.72E-05	BCL2L1	20	31664452	31723989	-	3314	protein_coding	BCL2 like 1 [Source:HGNC Symbol;Acc:HGNC:992]
ENSG00000121067	667.198319	841.5682466	-0.335563802	0.000117867	0.000716998	SPOP	17	49598884	49678234	-	6380	protein_coding	speckle type BTB/POZ protein [Source:HGNC Symbol;Acc:HGNC:11254]
ENSG00000106829	696.1119427	877.1360499	-0.33534861	0.00058597	0.00290046	TLE4	9	79571773	79726882	+	8187	protein_coding	transducin like enhancer of split 4 [Source:HGNC Symbol;Acc:HGNC:11840]
ENSG00000163875	692.2311181	873.8696443	-0.335218946	0.000186111	0.001069596	MEAF6	1	37492575	37514774	-	3487	protein_coding	MYST/Esa1 associated factor 6 [Source:HGNC Symbol;Acc:HGNC:25674]
ENSG00000119820	852.7144959	1076.559172	-0.335047835	3.96E-05	0.000271662	YIPF4	2	32277910	32316594	+	12233	protein_coding	Yip1 domain family member 4 [Source:HGNC Symbol;Acc:HGNC:28145]
ENSG00000117593	1334.124896	1681.127284	-0.335015705	8.46E-06	6.79E-05	DARS2	1	173824503	173858546	+	3689	protein_coding	aspartyl-tRNA synthetase 2, mitochondrial [Source:HGNC Symbol;Acc:HGNC:25538]
ENSG00000143942	334.3012392	421.5975464	-0.334946577	0.013184495	0.041597637	CHAC2	2	53767792	53775196	+	1321	protein_coding	ChaC cation transport regulator homolog 2 [Source:HGNC Symbol;Acc:HGNC:32363]
ENSG00000112149	797.5178764	1005.98426	-0.334867533	0.001591836	0.006919458	CD83	6	14117256	14136918	+	2515	protein_coding	CD83 molecule [Source:HGNC Symbol;Acc:HGNC:1703]
ENSG00000171206	890.1386042	1120.402383	-0.334743409	0.000837982	0.00396492	TRIM8	10	102644496	102658407	+	2916	protein_coding	tripartite motif containing 8 [Source:HGNC Symbol;Acc:HGNC:15579]
ENSG00000138767	541.1638234	682.2383503	-0.334639251	0.000794715	0.003790313	CNOT6L	4	77713387	77819615	-	9367	protein_coding	CCR4-NOT transcription complex subunit 6 like [Source:HGNC Symbol;Acc:HGNC:18042]
[truncated: 3,669 more rows]
